# Supplementary material for: 6-Benzyl 4-ethyl 2-chloro-5,6,7,8-tetra­hydro­pyrido[4,3-d]pyrimidine-4,6-di­carboxyl­ate
Source: Acta Crystallogr Sect E Struct Rep Online. 2011 Aug 27;67(Pt 9):o2516. doi: 10.1107/S1600536811034313 (PMC3200750; doi:10.1107/S1600536811034313)
Supplement: Supplementary file 1 [file e-67-o2516-sup1.cif]

##############################################################################
#                                                                            #
# This CIF contains the data in a paper accepted for publication in          #
# Acta Crystallographica Section E. It conforms to the requirements of       #
# Notes for Authors for Acta Crystallographica Section E, and has been       #
# peer reviewed under the auspices of the IUCr Commission on Journals.       #
#                                                                            #
# Full details of the Crystallographic Information File format               #
# are given in the paper "The Crystallographic Information File (CIF):       #
# a New Standard Archive File for Crystallography" by S. R. Hall, F. H.      #
# Allen and I. D. Brown [Acta Cryst. (1991), A47, 655-685].                  #
#                                                                            #
# The current version of the core CIF dictionary is obtainable from          #
# ftp://ftp.iucr.org/pub/cif_core.dic.                                       #
#                                                                            #
# Software is freely available for graphical display of the structure(s)     #
# in this CIF. For information consult the CIF software page                 #
# http://www.iucr.org/resources/cif/software.                                #
#                                                                            #
# This file may be used for bona fide research purposes within the           #
# scientific community so long as proper attribution is given to the journal # 
# article from which it was obtained.                                        #
#                                                                            #
##############################################################################
data_global
_audit_creation_method     SHELXL-97
_journal_date_recd_electronic     2011-08-05
_journal_date_accepted     2011-08-21
_journal_name_full     'Acta Crystallographica, Section E'
_journal_year     2011
_journal_volume     67
_journal_issue      9
_journal_page_first     o2516
_journal_page_last     o2516
_journal_paper_category     QO
_journal_coeditor_code     HB6350
_publ_contact_author_name     'Huan-Mei Guo'
_publ_contact_author_address
;
Microscale Science Institute,
Weifang University,
Weifang 261061,
People's Republic of China
;
_publ_contact_author_email     huanmeiguo@163.com
_publ_contact_author_fax     '86-536-8785802'
_publ_contact_author_phone     '86-536-8785802'
_publ_section_title
;
6-Benzyl 4-ethyl
2-chloro-5,6,7,8-tetrahydropyrido[4,3-<i>d</i>]pyrimidine-4,6-dicarboxylate
;
loop_
    _publ_author_name
    _publ_author_footnote
    _publ_author_address
    'Huan-Mei Guo' ?
;
Microscale Science Institute,
Weifang University,
Weifang 261061,
People's Republic of China
;
data_I
_audit_creation_method     SHELXL-97
_chemical_name_systematic
;
6-Benzyl 4-ethyl
2-chloro-5,6,7,8-tetrahydropyrido[4,3-<i>d</i>]pyrimidine-4,6-dicarboxylate
;
_chemical_name_common     ?
_chemical_formula_moiety     'C18 H18 Cl N3 O4'
_chemical_formula_sum     'C18 H18 Cl N3 O4'
_chemical_formula_iupac     'C18 H18 Cl N3 O4'
_chemical_formula_weight     375.80
_chemical_melting_point     ?
_symmetry_cell_setting     monoclinic
_symmetry_space_group_name_H-M     'P 21/c'
_symmetry_space_group_name_Hall     '-P 2ybc'
loop_
    _symmetry_equiv_pos_as_xyz
    'x, y, z'
    '-x, y+1/2, -z+1/2'
    '-x, -y, -z'
    'x, -y-1/2, z-1/2'
_cell_length_a     11.530(2)
_cell_length_b     12.384(2)
_cell_length_c     14.010(3)
_cell_angle_alpha     90.00
_cell_angle_beta     119.820(4)
_cell_angle_gamma     90.00
_cell_volume     1735.6(6)
_cell_formula_units_Z     4
_cell_measurement_reflns_used     6088
_cell_measurement_theta_min     1.64
_cell_measurement_theta_max     27.48
_cell_measurement_temperature     173(2)
_exptl_crystal_description     block
_exptl_crystal_colour     colorless
_exptl_crystal_size_max     0.23
_exptl_crystal_size_mid     0.20
_exptl_crystal_size_min     0.16
_exptl_crystal_density_diffrn     1.438
_exptl_crystal_density_meas     ?
_exptl_crystal_density_method     'not measured'
_exptl_crystal_F_000     784
_exptl_absorpt_coefficient_mu     0.250
_exptl_absorpt_correction_type     multi-scan
_exptl_absorpt_process_details     '(CrystalClear; Rigaku, 2007)'
_exptl_absorpt_correction_T_min     0.9447
_exptl_absorpt_correction_T_max     0.9611
_exptl_special_details     ?
_diffrn_ambient_temperature     173(2)
_diffrn_radiation_type     MoK\a
_diffrn_radiation_wavelength     0.71073
_diffrn_radiation_source     'rotating anode'
_diffrn_radiation_monochromator     Confocal
_diffrn_measurement_device_type     'MM007-HF CCD (Saturn 724+)'
_diffrn_measurement_method     '\w scans at fixed \c = 45\%'
_diffrn_detector_area_resol_mean     ?
_diffrn_reflns_number     8909
_diffrn_reflns_av_R_equivalents     0.0383
_diffrn_reflns_av_sigmaI/netI     0.0411
_diffrn_reflns_theta_min     2.04
_diffrn_reflns_theta_max     27.47
_diffrn_reflns_theta_full     27.47
_diffrn_measured_fraction_theta_max     0.989
_diffrn_measured_fraction_theta_full     0.989
_diffrn_reflns_limit_h_min     -14
_diffrn_reflns_limit_h_max     12
_diffrn_reflns_limit_k_min     -12
_diffrn_reflns_limit_k_max     16
_diffrn_reflns_limit_l_min     -16
_diffrn_reflns_limit_l_max     18
_diffrn_standards_number     ?
_diffrn_standards_interval_count     ?
_diffrn_standards_interval_time     ?
_diffrn_standards_decay_%     ?
_refine_special_details
;
Refinement of <i>F</i>^2^ against ALL reflections. The weighted <i>R</i>-factor
<i>wR</i> and goodness of fit <i>S</i> are based on <i>F</i>^2^, conventional
<i>R</i>-factors <i>R</i> are based on <i>F</i>, with <i>F</i> set to zero for
negative <i>F</i>^2^. The threshold expression of <i>F</i>^2^ >
\s(<i>F</i>^2^) is used only for calculating <i>R</i>-factors(gt) <i>etc</i>.
and is not relevant to the choice of reflections for refinement.
<i>R</i>-factors based on <i>F</i>^2^ are statistically about twice as large
as those based on <i>F</i>, and <i>R</i>- factors based on ALL data will be
even larger.
;
_reflns_number_total     3925
_reflns_number_gt     3518
_reflns_threshold_expression     I>2\s(I)
_refine_ls_structure_factor_coef     Fsqd
_refine_ls_matrix_type     full
_refine_ls_R_factor_all     0.0652
_refine_ls_R_factor_gt     0.0580
_refine_ls_wR_factor_gt     0.1365
_refine_ls_wR_factor_ref     0.1420
_refine_ls_goodness_of_fit_ref     1.094
_refine_ls_restrained_S_all     1.094
_refine_ls_number_reflns     3925
_refine_ls_number_parameters     236
_refine_ls_number_restraints     0
_refine_ls_hydrogen_treatment     constr
_refine_ls_weighting_scheme     calc
_refine_ls_weighting_details
         'calc w=1/[\s^2^(Fo^2^)+(0.0565P)^2^+1.1725P] where P=(Fo^2^+2Fc^2^)/3'
_atom_sites_solution_hydrogens     geom
_atom_sites_solution_primary     direct
_atom_sites_solution_secondary     difmap
_refine_ls_shift/su_max     0.000
_refine_ls_shift/su_mean     0.000
_refine_diff_density_max     0.650
_refine_diff_density_min     -0.698
_refine_ls_extinction_method     none
_refine_ls_extinction_coef     ?
loop_
    _atom_type_symbol
    _atom_type_description
    _atom_type_scat_dispersion_real
    _atom_type_scat_dispersion_imag
    _atom_type_scat_source
    'C' 'C' 0.0033 0.0016
                         'International Tables Vol C Tables 4.2.6.8 and 6.1.1.4'
    'H' 'H' 0.0000 0.0000
                         'International Tables Vol C Tables 4.2.6.8 and 6.1.1.4'
    'Cl' 'Cl' 0.1484 0.1585
                         'International Tables Vol C Tables 4.2.6.8 and 6.1.1.4'
    'N' 'N' 0.0061 0.0033
                         'International Tables Vol C Tables 4.2.6.8 and 6.1.1.4'
    'O' 'O' 0.0106 0.0060
                         'International Tables Vol C Tables 4.2.6.8 and 6.1.1.4'
_computing_data_collection     'CrystalClear (Rigaku, 2007)'
_computing_cell_refinement     'CrystalClear (Rigaku, 2007)'
_computing_data_reduction     'CrystalClear (Rigaku, 2007)'
_computing_structure_solution     'SHELXS97 (Sheldrick, 2008)'
_computing_structure_refinement     'SHELXL97 (Sheldrick, 2008)'
_computing_molecular_graphics     'SHELXTL (Sheldrick, 2008)'
_computing_publication_material     'SHELXTL (Sheldrick, 2008)'
loop_
    _atom_site_type_symbol
    _atom_site_label
    _atom_site_fract_x
    _atom_site_fract_y
    _atom_site_fract_z
    _atom_site_U_iso_or_equiv
    _atom_site_adp_type
    _atom_site_calc_flag
    _atom_site_refinement_flags
    _atom_site_occupancy
    _atom_site_symmetry_multiplicity
    _atom_site_disorder_assembly
    _atom_site_disorder_group
    Cl Cl1 0.70799(5) 0.21924(5) 0.19746(6) 0.0470(2) Uani d . 1 1 . .
    O O1 0.11289(14) 0.13056(12) 0.00647(13) 0.0367(4) Uani d . 1 1 . .
    O O2 0.29267(15) 0.02745(12) 0.10881(13) 0.0405(4) Uani d . 1 1 . .
    O O3 0.04486(14) 0.60281(12) -0.14053(12) 0.0329(3) Uani d . 1 1 . .
    O O4 -0.02266(14) 0.43250(12) -0.20318(12) 0.0349(4) Uani d . 1 1 . .
    N N1 0.51941(17) 0.36384(15) 0.13641(14) 0.0320(4) Uani d . 1 1 . .
    N N2 0.45847(16) 0.17871(14) 0.12649(14) 0.0299(4) Uani d . 1 1 . .
    N N3 0.12864(17) 0.46466(14) -0.02346(14) 0.0316(4) Uani d . 1 1 . .
    C C1 0.5421(2) 0.25868(18) 0.14647(17) 0.0315(4) Uani d . 1 1 . .
    C C2 0.33018(19) 0.20875(16) 0.08209(15) 0.0256(4) Uani d . 1 1 . .
    C C3 0.28806(18) 0.31618(16) 0.05975(14) 0.0246(4) Uani d . 1 1 . .
    C C4 0.3906(2) 0.39277(17) 0.09374(16) 0.0280(4) Uani d . 1 1 . .
    C C5 0.14314(19) 0.35043(16) 0.00482(16) 0.0282(4) Uani d . 1 1 . .
    H H5A 0.0904 0.3072 -0.0627 0.034 Uiso calc R 1 1 . .
    H H5B 0.1076 0.3363 0.0550 0.034 Uiso calc R 1 1 . .
    C C6 0.2223(2) 0.53565(17) 0.06382(17) 0.0353(5) Uani d . 1 1 . .
    H H6A 0.2174 0.5234 0.1315 0.042 Uiso calc R 1 1 . .
    H H6B 0.1992 0.6120 0.0415 0.042 Uiso calc R 1 1 . .
    C C7 0.3628(2) 0.51207(17) 0.08584(19) 0.0365(5) Uani d . 1 1 . .
    H H7A 0.3741 0.5431 0.0258 0.044 Uiso calc R 1 1 . .
    H H7B 0.4284 0.5473 0.1555 0.044 Uiso calc R 1 1 . .
    C C8 0.2320(2) 0.11846(16) 0.06036(16) 0.0280(4) Uani d . 1 1 . .
    C C9 0.2049(2) -0.0631(2) 0.0968(2) 0.0466(6) Uani d . 1 1 . .
    H H9A 0.1219 -0.0353 0.0924 0.056 Uiso calc R 1 1 . .
    H H9B 0.2500 -0.1104 0.1623 0.056 Uiso calc R 1 1 . .
    C C10 0.1705(3) -0.1273(2) -0.0041(2) 0.0520(7) Uani d . 1 1 . .
    H H10A 0.1185 -0.0824 -0.0694 0.078 Uiso calc R 1 1 . .
    H H10B 0.1175 -0.1905 -0.0072 0.078 Uiso calc R 1 1 . .
    H H10C 0.2528 -0.1511 -0.0019 0.078 Uiso calc R 1 1 . .
    C C11 0.04534(18) 0.49442(17) -0.12869(16) 0.0279(4) Uani d . 1 1 . .
    C C12 -0.0290(2) 0.6427(2) -0.25290(18) 0.0364(5) Uani d . 1 1 . .
    H H12A -0.0266 0.5874 -0.3030 0.044 Uiso calc R 1 1 . .
    H H12B 0.0157 0.7083 -0.2592 0.044 Uiso calc R 1 1 . .
    C C13 -0.1726(2) 0.66913(17) -0.28908(16) 0.0293(4) Uani d . 1 1 . .
    C C14 -0.2715(2) 0.59019(18) -0.32842(17) 0.0343(5) Uani d . 1 1 . .
    H H14 -0.2482 0.5171 -0.3310 0.041 Uiso calc R 1 1 . .
    C C15 -0.4040(2) 0.6170(2) -0.36400(18) 0.0390(5) Uani d . 1 1 . .
    H H15 -0.4707 0.5624 -0.3894 0.047 Uiso calc R 1 1 . .
    C C16 -0.4380(2) 0.7237(2) -0.36211(18) 0.0388(5) Uani d . 1 1 . .
    H H16 -0.5285 0.7426 -0.3874 0.047 Uiso calc R 1 1 . .
    C C17 -0.3409(2) 0.8033(2) -0.32367(18) 0.0370(5) Uani d . 1 1 . .
    H H17 -0.3647 0.8766 -0.3228 0.044 Uiso calc R 1 1 . .
    C C18 -0.2084(2) 0.77566(18) -0.28631(17) 0.0321(4) Uani d . 1 1 . .
    H H18 -0.1416 0.8302 -0.2586 0.039 Uiso calc R 1 1 . .
loop_
    _atom_site_aniso_label
    _atom_site_aniso_U_11
    _atom_site_aniso_U_22
    _atom_site_aniso_U_33
    _atom_site_aniso_U_12
    _atom_site_aniso_U_13
    _atom_site_aniso_U_23
    Cl1 0.0225(3) 0.0441(3) 0.0666(4) -0.0014(2) 0.0163(3) -0.0168(3)
    O1 0.0234(7) 0.0309(8) 0.0474(9) -0.0025(6) 0.0112(6) 0.0032(7)
    O2 0.0296(8) 0.0273(8) 0.0499(9) -0.0021(6) 0.0085(7) 0.0081(7)
    O3 0.0283(7) 0.0276(7) 0.0328(7) 0.0048(6) 0.0077(6) 0.0067(6)
    O4 0.0286(7) 0.0335(8) 0.0307(7) 0.0053(6) 0.0057(6) -0.0014(6)
    N1 0.0244(8) 0.0322(9) 0.0354(9) -0.0054(7) 0.0118(7) -0.0068(7)
    N2 0.0231(8) 0.0311(9) 0.0313(8) -0.0004(7) 0.0103(7) -0.0049(7)
    N3 0.0283(9) 0.0249(9) 0.0290(8) 0.0018(7) 0.0047(7) 0.0018(7)
    C1 0.0221(9) 0.0352(11) 0.0329(10) -0.0015(8) 0.0105(8) -0.0072(9)
    C2 0.0228(9) 0.0274(10) 0.0226(8) -0.0002(7) 0.0083(7) -0.0005(7)
    C3 0.0222(9) 0.0273(9) 0.0212(8) -0.0019(7) 0.0083(7) -0.0002(7)
    C4 0.0266(9) 0.0289(10) 0.0249(9) -0.0033(8) 0.0100(8) -0.0025(8)
    C5 0.0223(9) 0.0274(10) 0.0291(10) 0.0014(8) 0.0083(8) 0.0033(8)
    C6 0.0347(11) 0.0264(10) 0.0312(10) 0.0027(8) 0.0061(9) -0.0025(8)
    C7 0.0314(11) 0.0259(10) 0.0397(12) -0.0054(9) 0.0084(9) -0.0023(9)
    C8 0.0268(10) 0.0259(10) 0.0278(9) -0.0012(8) 0.0110(8) 0.0004(7)
    C9 0.0371(12) 0.0343(12) 0.0531(14) -0.0074(10) 0.0108(11) 0.0146(11)
    C10 0.0436(14) 0.0340(13) 0.0746(18) -0.0014(11) 0.0264(13) -0.0056(12)
    C11 0.0208(9) 0.0292(10) 0.0312(10) 0.0027(8) 0.0110(8) 0.0012(8)
    C12 0.0275(11) 0.0420(13) 0.0359(11) 0.0062(9) 0.0130(9) 0.0148(9)
    C13 0.0252(9) 0.0332(11) 0.0262(9) 0.0037(8) 0.0103(8) 0.0092(8)
    C14 0.0298(10) 0.0340(11) 0.0331(10) 0.0035(9) 0.0110(9) 0.0066(9)
    C15 0.0290(11) 0.0460(13) 0.0351(11) -0.0053(10) 0.0107(9) 0.0017(10)
    C16 0.0256(10) 0.0527(14) 0.0339(11) 0.0078(10) 0.0116(9) 0.0047(10)
    C17 0.0362(11) 0.0393(12) 0.0343(11) 0.0076(10) 0.0167(9) 0.0036(9)
    C18 0.0292(10) 0.0344(11) 0.0294(10) -0.0010(9) 0.0120(8) 0.0053(8)
_geom_special_details
;
All e.s.d.'s (except the e.s.d. in the dihedral angle between two l.s. planes)
are estimated using the full covariance matrix. The cell e.s.d.'s are taken
into account individually in the estimation of e.s.d.'s in distances, angles
and torsion angles; correlations between e.s.d.'s in cell parameters are only
used when they are defined by crystal symmetry. An approximate (isotropic)
treatment of cell e.s.d.'s is used for estimating e.s.d.'s involving l.s.
planes.
;
loop_
    _geom_bond_atom_site_label_1
    _geom_bond_atom_site_label_2
    _geom_bond_site_symmetry_2
    _geom_bond_distance
    _geom_bond_publ_flag
    Cl1 C1 . 1.746(2) ?
    O1 C8 . 1.203(2) ?
    O2 C8 . 1.322(2) ?
    O2 C9 . 1.463(3) ?
    O3 C11 . 1.352(2) ?
    O3 C12 . 1.454(2) ?
    O4 C11 . 1.216(2) ?
    N1 C1 . 1.322(3) ?
    N1 C4 . 1.344(3) ?
    N2 C1 . 1.312(3) ?
    N2 C2 . 1.341(2) ?
    N3 C11 . 1.350(2) ?
    N3 C5 . 1.456(3) ?
    N3 C6 . 1.456(3) ?
    C2 C3 . 1.397(3) ?
    C2 C8 . 1.510(3) ?
    C3 C4 . 1.402(3) ?
    C3 C5 . 1.512(3) ?
    C4 C7 . 1.504(3) ?
    C5 H5A . 0.9900 ?
    C5 H5B . 0.9900 ?
    C6 C7 . 1.519(3) ?
    C6 H6A . 0.9900 ?
    C6 H6B . 0.9900 ?
    C7 H7A . 0.9900 ?
    C7 H7B . 0.9900 ?
    C9 C10 . 1.493(4) ?
    C9 H9A . 0.9900 ?
    C9 H9B . 0.9900 ?
    C10 H10A . 0.9800 ?
    C10 H10B . 0.9800 ?
    C10 H10C . 0.9800 ?
    C12 C13 . 1.508(3) ?
    C12 H12A . 0.9900 ?
    C12 H12B . 0.9900 ?
    C13 C18 . 1.389(3) ?
    C13 C14 . 1.391(3) ?
    C14 C15 . 1.392(3) ?
    C14 H14 . 0.9500 ?
    C15 C16 . 1.383(3) ?
    C15 H15 . 0.9500 ?
    C16 C17 . 1.383(3) ?
    C16 H16 . 0.9500 ?
    C17 C18 . 1.389(3) ?
    C17 H17 . 0.9500 ?
    C18 H18 . 0.9500 ?
loop_
    _geom_angle_atom_site_label_1
    _geom_angle_atom_site_label_2
    _geom_angle_atom_site_label_3
    _geom_angle_site_symmetry_1
    _geom_angle_site_symmetry_3
    _geom_angle
    _geom_angle_publ_flag
    C8 O2 C9 . . 115.82(17) ?
    C11 O3 C12 . . 115.75(17) ?
    C1 N1 C4 . . 115.24(17) ?
    C1 N2 C2 . . 114.46(18) ?
    C11 N3 C5 . . 119.03(17) ?
    C11 N3 C6 . . 125.44(18) ?
    C5 N3 C6 . . 114.90(16) ?
    N2 C1 N1 . . 129.44(19) ?
    N2 C1 Cl1 . . 114.57(16) ?
    N1 C1 Cl1 . . 115.97(16) ?
    N2 C2 C3 . . 123.25(18) ?
    N2 C2 C8 . . 115.55(17) ?
    C3 C2 C8 . . 121.17(17) ?
    C2 C3 C4 . . 115.31(18) ?
    C2 C3 C5 . . 123.65(17) ?
    C4 C3 C5 . . 121.03(18) ?
    N1 C4 C3 . . 121.96(19) ?
    N1 C4 C7 . . 116.26(18) ?
    C3 C4 C7 . . 121.77(18) ?
    N3 C5 C3 . . 111.06(16) ?
    N3 C5 H5A . . 109.4 ?
    C3 C5 H5A . . 109.4 ?
    N3 C5 H5B . . 109.4 ?
    C3 C5 H5B . . 109.4 ?
    H5A C5 H5B . . 108.0 ?
    N3 C6 C7 . . 108.99(18) ?
    N3 C6 H6A . . 109.9 ?
    C7 C6 H6A . . 109.9 ?
    N3 C6 H6B . . 109.9 ?
    C7 C6 H6B . . 109.9 ?
    H6A C6 H6B . . 108.3 ?
    C4 C7 C6 . . 111.75(18) ?
    C4 C7 H7A . . 109.3 ?
    C6 C7 H7A . . 109.3 ?
    C4 C7 H7B . . 109.3 ?
    C6 C7 H7B . . 109.3 ?
    H7A C7 H7B . . 107.9 ?
    O1 C8 O2 . . 125.15(19) ?
    O1 C8 C2 . . 122.78(18) ?
    O2 C8 C2 . . 112.07(16) ?
    O2 C9 C10 . . 111.1(2) ?
    O2 C9 H9A . . 109.4 ?
    C10 C9 H9A . . 109.4 ?
    O2 C9 H9B . . 109.4 ?
    C10 C9 H9B . . 109.4 ?
    H9A C9 H9B . . 108.0 ?
    C9 C10 H10A . . 109.5 ?
    C9 C10 H10B . . 109.5 ?
    H10A C10 H10B . . 109.5 ?
    C9 C10 H10C . . 109.5 ?
    H10A C10 H10C . . 109.5 ?
    H10B C10 H10C . . 109.5 ?
    O4 C11 N3 . . 124.76(19) ?
    O4 C11 O3 . . 124.00(18) ?
    N3 C11 O3 . . 111.23(17) ?
    O3 C12 C13 . . 113.06(17) ?
    O3 C12 H12A . . 109.0 ?
    C13 C12 H12A . . 109.0 ?
    O3 C12 H12B . . 109.0 ?
    C13 C12 H12B . . 109.0 ?
    H12A C12 H12B . . 107.8 ?
    C18 C13 C14 . . 118.86(19) ?
    C18 C13 C12 . . 119.29(19) ?
    C14 C13 C12 . . 121.8(2) ?
    C13 C14 C15 . . 120.8(2) ?
    C13 C14 H14 . . 119.6 ?
    C15 C14 H14 . . 119.6 ?
    C16 C15 C14 . . 119.5(2) ?
    C16 C15 H15 . . 120.3 ?
    C14 C15 H15 . . 120.3 ?
    C15 C16 C17 . . 120.4(2) ?
    C15 C16 H16 . . 119.8 ?
    C17 C16 H16 . . 119.8 ?
    C16 C17 C18 . . 119.8(2) ?
    C16 C17 H17 . . 120.1 ?
    C18 C17 H17 . . 120.1 ?
    C13 C18 C17 . . 120.7(2) ?
    C13 C18 H18 . . 119.7 ?
    C17 C18 H18 . . 119.7 ?
loop_
    _geom_torsion_atom_site_label_1
    _geom_torsion_atom_site_label_2
    _geom_torsion_atom_site_label_3
    _geom_torsion_atom_site_label_4
    _geom_torsion_site_symmetry_1
    _geom_torsion_site_symmetry_2
    _geom_torsion_site_symmetry_3
    _geom_torsion_site_symmetry_4
    _geom_torsion
    _geom_torsion_publ_flag
    C2 N2 C1 N1 . . . . 5.3(3) ?
    C2 N2 C1 Cl1 . . . . -176.77(14) ?
    C4 N1 C1 N2 . . . . -4.1(3) ?
    C4 N1 C1 Cl1 . . . . 177.96(14) ?
    C1 N2 C2 C3 . . . . -0.7(3) ?
    C1 N2 C2 C8 . . . . -178.82(17) ?
    N2 C2 C3 C4 . . . . -4.1(3) ?
    C8 C2 C3 C4 . . . . 173.94(17) ?
    N2 C2 C3 C5 . . . . 177.00(18) ?
    C8 C2 C3 C5 . . . . -5.0(3) ?
    C1 N1 C4 C3 . . . . -1.7(3) ?
    C1 N1 C4 C7 . . . . 177.53(19) ?
    C2 C3 C4 N1 . . . . 5.3(3) ?
    C5 C3 C4 N1 . . . . -175.74(18) ?
    C2 C3 C4 C7 . . . . -173.87(18) ?
    C5 C3 C4 C7 . . . . 5.1(3) ?
    C11 N3 C5 C3 . . . . 124.66(19) ?
    C6 N3 C5 C3 . . . . -46.7(2) ?
    C2 C3 C5 N3 . . . . -170.82(17) ?
    C4 C3 C5 N3 . . . . 10.3(3) ?
    C11 N3 C6 C7 . . . . -104.5(2) ?
    C5 N3 C6 C7 . . . . 66.2(2) ?
    N1 C4 C7 C6 . . . . -165.93(18) ?
    C3 C4 C7 C6 . . . . 13.3(3) ?
    N3 C6 C7 C4 . . . . -46.0(2) ?
    C9 O2 C8 O1 . . . . -1.8(3) ?
    C9 O2 C8 C2 . . . . 177.02(18) ?
    N2 C2 C8 O1 . . . . -168.70(19) ?
    C3 C2 C8 O1 . . . . 13.1(3) ?
    N2 C2 C8 O2 . . . . 12.5(2) ?
    C3 C2 C8 O2 . . . . -165.70(18) ?
    C8 O2 C9 C10 . . . . 89.1(3) ?
    C5 N3 C11 O4 . . . . 1.8(3) ?
    C6 N3 C11 O4 . . . . 172.3(2) ?
    C5 N3 C11 O3 . . . . -179.43(17) ?
    C6 N3 C11 O3 . . . . -9.0(3) ?
    C12 O3 C11 O4 . . . . -8.4(3) ?
    C12 O3 C11 N3 . . . . 172.86(17) ?
    C11 O3 C12 C13 . . . . 91.6(2) ?
    O3 C12 C13 C18 . . . . 98.8(2) ?
    O3 C12 C13 C14 . . . . -83.2(3) ?
    C18 C13 C14 C15 . . . . -0.3(3) ?
    C12 C13 C14 C15 . . . . -178.33(19) ?
    C13 C14 C15 C16 . . . . 1.3(3) ?
    C14 C15 C16 C17 . . . . -1.0(3) ?
    C15 C16 C17 C18 . . . . -0.3(3) ?
    C14 C13 C18 C17 . . . . -1.0(3) ?
    C12 C13 C18 C17 . . . . 177.13(19) ?
    C16 C17 C18 C13 . . . . 1.2(3) ?
