# Supplementary material for: 6-Benzyl 4-ethyl 2-chloro-5,6,7,8-tetra­hydro­pyrido[4,3-d]pyrimidine-4,6-di­carboxyl­ate
Source: Acta Crystallogr Sect E Struct Rep Online. 2011 Aug 27;67(Pt 9):o2516. doi: 10.1107/S1600536811034313 (PMC3200750; doi:10.1107/S1600536811034313)
Supplement: Supplementary file 2 [file e-67-o2516-Isup2.hkl]

# 
# h,k,l, Fc-squared, Fo-squared, sigma(Fo-squared) and status flag 
# 
data_I
_shelx_title ' mx1127 in  P21/c' 
_shelx_refln_list_code          4 
_shelx_F_calc_maximum      115.57 
_exptl_crystal_F_000       784.00 
_reflns_d_resolution_high  0.7705 
 
loop_ 
 _symmetry_equiv_pos_as_xyz 
 'x, y, z' 
 '-x, y+1/2, -z+1/2' 
 '-x, -y, -z' 
 'x, -y-1/2, z-1/2' 
 
_cell_length_a    11.5300 
_cell_length_b    12.3840 
_cell_length_c    14.0100 
_cell_angle_alpha  90.000 
_cell_angle_beta  119.820 
_cell_angle_gamma  90.000 
 
_shelx_F_squared_multiplier     1.000 
 
loop_ 
 _refln_index_h 
 _refln_index_k 
 _refln_index_l 
 _refln_F_squared_calc 
 _refln_F_squared_meas 
 _refln_F_squared_sigma 
 _refln_observed_status 
   1   0   0       52.76       24.62      2.22 o 
   3   0   0      432.49      459.77      5.57 o 
   4   0   0     2359.85     2217.53     25.38 o 
   5   0   0      715.03      661.72     19.56 o 
   6   0   0      323.73      350.67     10.99 o 
   7   0   0     1752.13     1662.49     45.66 o 
   8   0   0      190.64      167.48     10.36 o 
   9   0   0      103.97      102.40      6.30 o 
  10   0   0       66.48       82.33      6.42 o 
  11   0   0       12.71        3.21      2.57 o 
  12   0   0     1552.31     1587.01    454.90 o 
   1   1   0     7037.82     8437.45     88.62 o 
   2   1   0       13.30        8.77      0.70 o 
   3   1   0     2531.54     2658.06     65.28 o 
   4   1   0     1264.60     1282.67     23.46 o 
   5   1   0     1190.09     1222.09     36.68 o 
   6   1   0       93.24       78.79      7.94 o 
   7   1   0      466.85      486.39     15.38 o 
   8   1   0      309.01      278.47     26.94 o 
   9   1   0       70.18       60.18      9.98 o 
  10   1   0      474.50      422.43     17.93 o 
  11   1   0      289.53      336.17     24.78 o 
  12   1   0       22.11       33.20      5.30 o 
   0   2   0     1121.39     1048.80      8.84 o 
   2   2   0      305.85      349.42     13.25 o 
   3   2   0      264.90      257.52      6.74 o 
   4   2   0      114.76      117.84      4.28 o 
   5   2   0     2173.94     2353.40     30.26 o 
   6   2   0      169.23      199.83     16.36 o 
   7   2   0      788.73      802.70     37.08 o 
   8   2   0     1113.30     1129.18     60.46 o 
   9   2   0       25.04       27.74      3.56 o 
  10   2   0       58.48       73.22      3.91 o 
  11   2   0      235.11      208.36     12.79 o 
  12   2   0       12.79       20.03      6.34 o 
   1   3   0      898.34      881.84      8.52 o 
   2   3   0     1584.20     1462.11      9.20 o 
   3   3   0      172.79      146.01      4.16 o 
   4   3   0      969.86     1020.58     25.44 o 
   5   3   0       25.80       39.23      3.04 o 
   6   3   0     4827.74     5020.26    129.09 o 
   7   3   0     1681.84     1711.78     49.23 o 
   8   3   0      882.25      867.07     23.17 o 
   9   3   0       74.71       71.52      4.52 o 
  10   3   0      252.41      225.57     11.28 o 
  11   3   0      309.65      315.55     13.91 o 
  12   3   0       39.78       40.30      5.17 o 
   0   4   0      377.96      376.89     10.62 o 
   1   4   0     3050.09     3159.39     42.88 o 
   2   4   0     2992.49     3239.72     27.72 o 
   3   4   0     2478.02     2679.61     55.31 o 
   4   4   0      347.75      347.43      9.56 o 
   5   4   0      941.41      971.48     17.05 o 
   6   4   0       19.66       16.42      2.89 o 
   7   4   0      118.70      111.87      5.81 o 
   8   4   0      841.74      860.27     24.15 o 
   9   4   0       97.89       77.20     13.09 o 
  10   4   0       16.61       16.88      2.82 o 
  11   4   0      104.72      103.22      7.92 o 
  12   4   0      301.51      349.33     13.02 o 
   1   5   0     3201.83     3390.42     67.80 o 
   2   5   0       93.40       91.31      2.57 o 
   3   5   0      182.80      186.50      3.94 o 
   4   5   0        0.30        2.11      1.28 o 
   5   5   0      157.07      138.94      5.21 o 
   6   5   0       12.77       10.66      2.02 o 
   7   5   0       30.14       37.76      5.98 o 
   8   5   0       69.68       58.08      8.78 o 
   9   5   0       19.94       16.61      2.74 o 
  10   5   0       33.87       48.32      6.71 o 
  11   5   0      192.24      203.49     27.62 o 
  12   5   0        9.72        6.09      2.88 o 
   0   6   0       16.78       15.64      4.80 o 
   1   6   0        7.14       22.72      1.50 o 
   2   6   0       23.84       25.70      1.50 o 
   3   6   0      417.95      483.21     24.47 o 
   4   6   0      857.28      859.50     13.93 o 
   5   6   0      336.37      348.51      8.81 o 
   6   6   0      353.14      306.00     19.22 o 
   8   6   0       19.57       19.26      3.19 o 
   9   6   0        2.44        8.02      3.48 o 
  10   6   0      119.55      116.21     15.71 o 
  11   6   0        0.42       11.19      5.59 o 
  12   6   0        8.81        3.92      4.21 o 
   1   7   0      333.38      379.62      9.73 o 
   2   7   0      149.24      170.17     10.95 o 
   3   7   0       81.65       86.23      4.89 o 
   4   7   0      613.74      626.99     10.74 o 
   5   7   0        5.53        5.50      1.75 o 
   6   7   0     1677.97     1760.99     44.10 o 
   7   7   0     1855.81     1822.70     22.69 o 
   8   7   0      155.21      171.96     10.37 o 
   9   7   0       24.83       26.45      3.97 o 
  10   7   0      117.64      116.71     12.17 o 
  11   7   0        2.62        8.00      2.68 o 
   0   8   0      753.73      814.09     23.66 o 
   1   8   0        2.84        5.66      2.04 o 
   2   8   0      268.67      239.46     12.39 o 
   3   8   0      192.13      161.80      7.58 o 
   4   8   0      162.99      142.44      8.05 o 
   5   8   0       10.33       10.51      3.89 o 
   6   8   0      203.44      165.33     11.20 o 
   7   8   0       68.60       77.62      8.94 o 
   8   8   0       67.80       62.54      7.22 o 
   9   8   0       75.60       82.55      5.07 o 
  10   8   0        8.31        5.30      2.64 o 
  11   8   0       99.94      103.24     12.30 o 
   1   9   0        0.84        3.43      1.56 o 
   2   9   0     1395.46     1432.64     60.10 o 
   3   9   0      115.53       97.98      6.81 o 
   4   9   0      350.52      304.48     14.23 o 
   5   9   0        0.58        1.77      3.12 o 
   6   9   0        4.11        4.16      3.06 o 
   7   9   0      111.71       96.19      6.62 o 
   8   9   0      532.19      520.24     36.53 o 
   9   9   0        0.88        5.00      3.03 o 
  10   9   0      322.33      332.59     13.15 o 
   0  10   0      150.66      124.34      9.99 o 
   1  10   0      154.99      149.08      8.10 o 
   2  10   0      112.40      104.70      7.54 o 
   3  10   0     1739.05     1728.11     45.86 o 
   4  10   0        0.44        2.53      3.12 o 
   5  10   0       21.57       30.53      7.03 o 
   6  10   0       68.15       70.23      9.47 o 
   7  10   0       40.00       36.07      4.67 o 
   8  10   0       52.62       48.87     11.73 o 
   9  10   0      169.32      179.19     23.68 o 
  10  10   0        6.59        8.87      3.83 o 
   1  11   0       95.79      103.44     10.61 o 
   2  11   0      166.34      156.25      7.59 o 
   3  11   0       44.36       40.04     11.18 o 
   4  11   0        0.39        4.95      2.78 o 
   5  11   0       18.45       22.62      3.62 o 
   6  11   0        4.42       12.22      9.11 o 
   7  11   0       18.94       22.13      5.48 o 
   8  11   0       69.97       86.34     11.45 o 
   9  11   0        1.28        4.77      3.07 o 
   0  12   0      609.97      645.49     22.32 o 
   1  12   0        9.50       12.18      3.03 o 
   2  12   0      413.25      429.33     19.20 o 
   3  12   0        0.40        5.69      2.18 o 
   4  12   0       20.45       22.18      4.37 o 
   5  12   0      111.85       97.89      6.78 o 
   6  12   0        0.80        4.45      2.00 o 
   7  12   0        2.97        3.85      1.49 o 
   8  12   0        8.38        9.56      4.38 o 
   1  13   0      179.24      210.06     22.76 o 
   2  13   0       18.54       25.14      3.30 o 
   3  13   0      267.72      305.55     20.83 o 
   4  13   0        0.19        4.46      3.24 o 
   5  13   0       41.10       44.42     11.68 o 
   6  13   0      201.66      201.23     37.28 o 
   7  13   0       26.35       29.64      4.28 o 
   0  14   0        8.04        7.45      2.39 o 
   1  14   0       32.62       36.27      5.25 o 
   2  14   0        1.76        2.23      1.55 o 
   3  14   0       83.55       86.23     16.84 o 
   4  14   0       11.00       18.97      5.46 o 
   5  14   0       15.41       25.75      4.98 o 
   6  14   0      101.09       98.78     14.02 o 
   1  15   0       36.50       35.72      5.10 o 
   2  15   0      138.30      172.43     34.78 o 
   3  15   0        5.71        9.69      7.81 o 
   4  15   0       14.68       16.40      3.58 o 
   0  16   0       12.70        6.02      3.30 o 
   1  16   0        0.29        3.93      2.15 o 
 -13   1   1       18.02       24.45      3.61 o 
 -12   1   1        3.96        8.80      2.89 o 
 -11   1   1       48.99       49.41      5.95 o 
 -10   1   1      228.37      194.63      6.97 o 
  -9   1   1       39.25       40.28      6.16 o 
  -8   1   1     1283.13     1118.21     29.43 o 
  -7   1   1      917.56      933.04     29.68 o 
  -6   1   1      517.83      606.94     26.92 o 
  -5   1   1      198.92      175.90      6.40 o 
  -4   1   1      782.18      820.47     10.38 o 
  -3   1   1      612.78      585.33      5.15 o 
  -2   1   1     1384.56     1425.12     23.34 o 
  -1   1   1     1537.10     1486.05     25.76 o 
   0   1   1      443.50      488.72      5.63 o 
   1   1   1       18.57       31.19      3.32 o 
   2   1   1     6523.37     6748.42     94.22 o 
   3   1   1      443.85      417.26      6.03 o 
   4   1   1      102.96      114.21      4.27 o 
   5   1   1      432.96      460.98     16.18 o 
   6   1   1        4.88        5.74      1.28 o 
   7   1   1        1.31       11.39      2.61 o 
   8   1   1       36.14       31.99      3.29 o 
   9   1   1       45.86       45.35      3.18 o 
  10   1   1      133.72      118.73     13.59 o 
  11   1   1      186.40      192.41      9.70 o 
  12   1   1      214.58      234.17     19.39 o 
 -13   2   1        3.28        6.58      2.39 o 
 -12   2   1       46.53       45.92      4.29 o 
 -11   2   1        0.49        4.81      2.02 o 
 -10   2   1       43.61       35.47      3.32 o 
  -9   2   1      140.99      117.75      6.51 o 
  -8   2   1      352.27      324.01     10.36 o 
  -7   2   1       11.07       13.32      3.29 o 
  -6   2   1       52.72       61.10      3.69 o 
  -5   2   1     5730.36     5555.84    111.19 o 
  -4   2   1      167.59      155.68      6.16 o 
  -3   2   1        0.10        4.07      0.73 o 
  -2   2   1      566.33      460.01      4.23 o 
  -1   2   1       62.86       55.48      1.61 o 
   1   2   1       59.02       25.23      1.27 o 
   2   2   1     3492.85     3282.96     21.13 o 
   4   2   1       25.34       15.85      1.35 o 
   5   2   1      664.07      718.91     66.32 o 
   6   2   1       70.64       60.19      2.88 o 
   7   2   1       49.10       51.99      4.06 o 
   8   2   1      464.97      434.05     13.48 o 
   9   2   1      726.81      714.15     17.54 o 
  10   2   1      101.63       93.16      9.76 o 
  11   2   1       23.38       14.67      3.16 o 
  12   2   1        3.92        5.29      4.02 o 
 -13   3   1       13.26       14.61      4.12 o 
 -12   3   1       29.83       24.26      4.76 o 
 -11   3   1      112.21       96.39     12.56 o 
 -10   3   1        0.58        4.03      2.52 o 
  -9   3   1     1606.25     1485.59     51.05 o 
  -8   3   1     1906.89     1614.55    138.48 o 
  -7   3   1       62.46       57.82      5.58 o 
  -6   3   1       62.37       28.18      4.30 o 
  -5   3   1      179.61      235.55      8.28 o 
  -4   3   1     2779.96     2555.01     46.62 o 
  -3   3   1        1.81        2.90      0.77 o 
  -2   3   1      126.45      125.37      5.07 o 
  -1   3   1       86.80       64.63      3.05 o 
   0   3   1     4227.05     4332.52     42.60 o 
   1   3   1     1866.43     1738.37     29.70 o 
   2   3   1      320.02      358.08      8.82 o 
   3   3   1     1193.79     1104.89     14.95 o 
   4   3   1       32.72       12.79      1.27 o 
   5   3   1      303.67      293.85      9.32 o 
   6   3   1      498.91      452.75     10.80 o 
   7   3   1       39.70       35.15      8.46 o 
   8   3   1     2138.84     2132.26     80.98 o 
   9   3   1        2.63        2.84      3.82 o 
  10   3   1      174.53      140.34      9.10 o 
  11   3   1       70.82       75.91     11.50 o 
  12   3   1        4.66       12.38      2.96 o 
 -12   4   1       99.41      103.13      7.34 o 
 -11   4   1       27.30       23.58      3.59 o 
 -10   4   1        3.91       15.12      3.69 o 
  -9   4   1       60.31       70.84      4.77 o 
  -8   4   1      132.27      134.41      8.06 o 
  -7   4   1       56.14       74.94      5.38 o 
  -6   4   1       44.84       35.32      2.97 o 
  -5   4   1      288.79      243.76     10.76 o 
  -4   4   1     1604.78     1552.07     40.72 o 
  -3   4   1      702.48      696.75      7.33 o 
  -2   4   1     3639.75     3584.92     37.34 o 
  -1   4   1       38.05       36.54      1.39 o 
   0   4   1      776.28      641.63     10.56 o 
   1   4   1     5217.57     5785.33     33.71 o 
   2   4   1     1398.09     1223.07     18.14 o 
   3   4   1     2506.52     2476.32     65.66 o 
   4   4   1     1594.64     1723.11     52.78 o 
   5   4   1     1404.76     1387.25     43.62 o 
   6   4   1      103.43      129.80     15.14 o 
   7   4   1        0.07        1.81      1.96 o 
   8   4   1      890.26      876.06     13.43 o 
   9   4   1        0.04       10.95      4.85 o 
  10   4   1      107.21       94.42      5.27 o 
  11   4   1       17.55       20.50      9.89 o 
  12   4   1       73.66       72.42      9.02 o 
 -12   5   1        1.48        4.11      2.47 o 
 -11   5   1       19.23       22.49      4.99 o 
 -10   5   1      157.78      129.38      5.77 o 
  -9   5   1       28.09       38.58      3.16 o 
  -8   5   1      736.84      676.36     19.66 o 
  -7   5   1       88.51       99.05     13.36 o 
  -6   5   1      829.53      769.41     16.75 o 
  -5   5   1      201.03      156.85      7.00 o 
  -4   5   1       50.11       58.14      4.41 o 
  -3   5   1     2648.50     2448.45     78.69 o 
  -2   5   1      524.29      547.54     13.18 o 
  -1   5   1     1354.02     1203.51     18.53 o 
   0   5   1      416.27      419.08      8.92 o 
   1   5   1      587.76      678.66      7.31 o 
   2   5   1     1479.36     1640.67     32.64 o 
   3   5   1       15.48       15.75      2.08 o 
   4   5   1      517.85      448.26     16.96 o 
   5   5   1       39.61       36.37      4.90 o 
   6   5   1       55.37       65.96      6.20 o 
   7   5   1      105.34      123.23     15.55 o 
   8   5   1       30.98       24.36      3.11 o 
   9   5   1      257.29      246.67      8.41 o 
  10   5   1       49.33       40.96      4.08 o 
  11   5   1       31.37       21.30      3.72 o 
 -12   6   1      162.80      159.00      8.55 o 
 -11   6   1       85.12       79.45      8.82 o 
 -10   6   1      367.72      417.84     23.36 o 
  -9   6   1      221.46      229.78     10.85 o 
  -8   6   1       53.48       44.99      5.73 o 
  -7   6   1       13.87       23.94      3.14 o 
  -6   6   1        0.03        4.89      1.48 o 
  -5   6   1      103.48      119.99      5.71 o 
  -4   6   1     1663.56     1609.13     29.50 o 
  -3   6   1     3421.72     3624.84    143.89 o 
  -2   6   1      638.24      821.47     12.45 o 
  -1   6   1       13.66       13.99      2.45 o 
   0   6   1    10479.50    11594.37    392.53 o 
   1   6   1      207.78      191.80      7.30 o 
   2   6   1     2179.02     2330.78     40.37 o 
   3   6   1     1405.89     1469.99     29.63 o 
   4   6   1       32.81       33.30      4.26 o 
   5   6   1      640.13      567.86     17.63 o 
   6   6   1      414.68      400.00     19.99 o 
   7   6   1      644.47      685.92     65.62 o 
   8   6   1       26.06       32.21      3.25 o 
   9   6   1      175.83      173.08     10.76 o 
  10   6   1       77.11       80.98     13.97 o 
  11   6   1      276.56      262.61     24.28 o 
 -12   7   1        7.52       10.37      3.70 o 
 -11   7   1      253.65      261.86     14.89 o 
 -10   7   1       21.04       16.15      2.95 o 
  -9   7   1        2.02        5.38      6.67 o 
  -8   7   1      898.37      897.88     26.03 o 
  -7   7   1       29.18       38.77     11.01 o 
  -6   7   1     2115.25     2098.46     54.42 o 
  -5   7   1     1069.45     1007.90     24.06 o 
  -4   7   1      620.83      668.93     14.41 o 
  -3   7   1      325.36      237.25      7.31 o 
  -2   7   1      144.85      124.46      3.58 o 
  -1   7   1     1241.30     1000.08     54.12 o 
   0   7   1      267.67      275.87     10.11 o 
   1   7   1       36.73       66.54      3.31 o 
   2   7   1      178.43      154.56     11.74 o 
   3   7   1       23.76       27.58      2.34 o 
   4   7   1      982.81      919.45     21.83 o 
   5   7   1      330.12      327.30     11.20 o 
   6   7   1      593.69      599.15     17.60 o 
   7   7   1        9.17        8.33      2.42 o 
   8   7   1      303.37      337.77     19.39 o 
   9   7   1       92.78       87.59      8.99 o 
  10   7   1      202.95      230.19     26.11 o 
  11   7   1       66.10       53.56      7.54 o 
 -11   8   1      167.77      213.04     25.40 o 
 -10   8   1        8.05        8.22      4.12 o 
  -9   8   1      229.42      244.48     14.60 o 
  -8   8   1      199.98      155.53     10.03 o 
  -7   8   1        3.55        4.88      2.07 o 
  -6   8   1      407.49      368.39     15.58 o 
  -5   8   1       49.70       47.22      3.75 o 
  -4   8   1       89.02       85.38      8.78 o 
  -3   8   1      230.99      275.43     11.62 o 
  -2   8   1     2463.21     2634.94     49.23 o 
  -1   8   1      130.81      116.05      8.81 o 
   0   8   1       75.59       64.47      8.65 o 
   1   8   1        6.11       15.43      1.78 o 
   2   8   1        0.78        4.96      1.87 o 
   3   8   1      581.11      571.74     15.92 o 
   4   8   1       30.45       22.98      2.80 o 
   5   8   1      224.67      230.61     12.29 o 
   6   8   1      203.77      179.72     12.42 o 
   7   8   1       65.91       78.09      4.98 o 
   8   8   1        2.11        6.82      2.95 o 
   9   8   1       50.57       46.51      6.44 o 
  10   8   1      541.39      552.23     38.96 o 
 -11   9   1      143.13      173.29     19.16 o 
 -10   9   1      231.73      247.11     14.83 o 
  -9   9   1      418.96      442.74     19.16 o 
  -8   9   1       16.97       12.37      3.40 o 
  -7   9   1     1118.52      997.71     40.37 o 
  -6   9   1      784.95      800.31     13.80 o 
  -5   9   1      160.89      136.28     13.86 o 
  -4   9   1       16.47       17.92      5.58 o 
  -3   9   1       45.19       47.37      4.80 o 
  -2   9   1       59.36       51.14      5.88 o 
  -1   9   1       52.23       58.02      4.03 o 
   0   9   1      200.92      181.20      6.75 o 
   1   9   1      237.96      240.06      8.74 o 
   2   9   1     2980.65     2899.76     92.24 o 
   3   9   1       97.23      103.80      7.72 o 
   4   9   1        0.91        3.41      3.83 o 
   5   9   1      309.93      299.18     20.45 o 
   6   9   1      899.71      896.43     31.26 o 
   7   9   1       37.65       27.11      5.02 o 
   8   9   1      119.64      130.75      9.62 o 
   9   9   1       25.44       22.67      3.38 o 
  10   9   1       21.47       35.93      6.57 o 
 -10  10   1       38.48       49.02      7.16 o 
  -9  10   1       48.06       54.29      4.47 o 
  -8  10   1       28.98       38.92      4.79 o 
  -7  10   1      202.20      200.23      7.53 o 
  -6  10   1        0.04        2.50      1.98 o 
  -5  10   1      461.01      486.28     10.01 o 
  -4  10   1        0.86        6.69      2.50 o 
  -3  10   1      201.32      229.46     10.69 o 
  -2  10   1     2055.85     2117.72     52.03 o 
  -1  10   1      127.40      148.35     14.52 o 
   0  10   1      351.29      317.09     13.69 o 
   1  10   1      384.85      409.02     11.85 o 
   2  10   1     3507.81     3365.13    113.80 o 
   3  10   1       15.71       11.16      2.28 o 
   4  10   1       79.51       73.59      8.03 o 
   5  10   1       49.77       56.84      4.78 o 
   6  10   1       10.53       18.30      3.29 o 
   7  10   1        1.33        7.29      3.05 o 
   8  10   1      374.56      325.49     20.98 o 
   9  10   1      117.31      126.98     20.51 o 
  -9  11   1       20.39       18.51      5.95 o 
  -8  11   1      321.97      321.21     29.88 o 
  -7  11   1       36.48       51.73      5.48 o 
  -6  11   1        1.61        6.39      4.11 o 
  -5  11   1      186.83      203.74     12.62 o 
  -4  11   1      476.87      456.31     12.05 o 
  -3  11   1      207.42      182.81      7.01 o 
  -2  11   1        5.24        8.37      2.24 o 
  -1  11   1       27.84       25.69      3.19 o 
   0  11   1      213.32      202.86      5.71 o 
   1  11   1       53.50       72.66      4.58 o 
   2  11   1      144.34      170.10      7.55 o 
   3  11   1      686.79      621.02     18.59 o 
   4  11   1      126.13      122.19     11.94 o 
   5  11   1       58.91       58.67      6.07 o 
   6  11   1       37.19       39.18      8.97 o 
   7  11   1      117.83      113.50     15.78 o 
   8  11   1        6.34        6.93      2.76 o 
   9  11   1       70.76       70.91      8.95 o 
  -9  12   1      124.84      111.41     15.87 o 
  -8  12   1        0.13        6.24      2.76 o 
  -7  12   1      136.90      135.06      9.46 o 
  -6  12   1        0.99        3.76      2.22 o 
  -5  12   1        0.85        8.74      3.20 o 
  -4  12   1        5.14        8.67      2.49 o 
  -3  12   1        1.07        9.94      3.88 o 
  -2  12   1       34.07       29.73      7.86 o 
  -1  12   1      512.96      532.47     22.89 o 
   0  12   1       22.62       23.43      2.94 o 
   1  12   1        2.26        7.00      2.64 o 
   2  12   1      137.42      126.17     12.21 o 
   3  12   1      495.37      491.71     14.18 o 
   4  12   1       11.17       22.17      3.23 o 
   5  12   1        1.26        5.27      3.79 o 
   6  12   1       66.46       82.36      7.71 o 
   7  12   1       13.98       12.02      3.66 o 
   8  12   1        0.84        2.70      1.93 o 
  -8  13   1       54.98       48.50     20.55 o 
  -7  13   1       25.04       28.82      5.65 o 
  -6  13   1       18.26       21.17      4.79 o 
  -5  13   1        9.79       10.25      2.79 o 
  -4  13   1      160.54      138.58      8.41 o 
  -3  13   1       43.73       46.04      5.49 o 
  -2  13   1        2.27        8.02      2.03 o 
  -1  13   1       92.46       97.86      6.56 o 
   0  13   1        1.36        5.18      2.04 o 
   1  13   1       48.79       41.94      4.44 o 
   2  13   1       79.85       71.69      6.19 o 
   3  13   1        0.57        2.67      1.61 o 
   4  13   1      197.49      194.41     12.37 o 
   5  13   1        6.03        8.09      2.39 o 
   6  13   1       93.91      105.34      8.43 o 
   7  13   1       43.89       34.31      4.76 o 
  -6  14   1        9.36        8.55      6.49 o 
  -5  14   1        1.74        6.04      2.67 o 
  -4  14   1        1.87        4.03      3.29 o 
  -3  14   1       10.28        8.76      2.56 o 
  -2  14   1        5.97       22.43      3.73 o 
  -1  14   1       16.59       15.15      2.66 o 
   0  14   1        0.21        4.06      1.93 o 
   1  14   1        0.17        6.63      2.27 o 
   2  14   1       84.77       87.32      9.44 o 
   3  14   1        5.04        7.43      1.78 o 
   4  14   1        0.29        7.69      2.89 o 
   5  14   1       13.04       12.15      3.20 o 
  -5  15   1        1.60        4.72      3.14 o 
  -4  15   1       96.87      106.93     14.41 o 
  -3  15   1      149.64      130.98     13.25 o 
  -2  15   1       40.26       39.01      5.28 o 
  -1  15   1      164.54      170.89     14.40 o 
   0  15   1       63.60       68.65      6.62 o 
   1  15   1        7.97       10.77      3.18 o 
   2  15   1        0.67        5.95      2.60 o 
   3  15   1       18.02       12.98      4.43 o 
   4  15   1       14.67        6.64      3.36 o 
  -1  16   1        3.15        7.94      5.14 o 
   0  16   1       37.52       50.07     13.10 o 
 -13   0   2       52.82       55.96      8.65 o 
 -12   0   2       34.08       16.18      4.29 o 
 -11   0   2      123.27      100.60     10.85 o 
 -10   0   2        0.03       -1.37      2.17 o 
  -9   0   2      515.63      456.62     18.55 o 
  -8   0   2       43.66       46.14      5.29 o 
  -7   0   2     1768.31     1828.76     41.65 o 
  -6   0   2        2.62        8.84      1.57 o 
  -5   0   2     3591.13     3969.50     74.53 o 
  -1   0   2     1009.06      844.94     13.92 o 
   0   0   2      106.52      115.94      4.26 o 
   1   0   2        7.34        6.69      0.75 o 
   2   0   2      584.10      631.97     10.68 o 
   3   0   2      981.43      906.63     24.26 o 
   5   0   2      227.82      168.43      7.79 o 
   6   0   2      918.09      819.49     24.47 o 
   7   0   2       34.92       42.90      5.65 o 
   8   0   2     2117.30     2209.59    363.77 o 
   9   0   2      319.16      344.89     21.55 o 
  10   0   2      236.66      287.49     14.14 o 
  11   0   2      165.21      200.48     14.33 o 
  12   0   2       26.26       61.92     11.56 o 
 -13   1   2      695.66      824.09     16.42 o 
 -12   1   2      167.81      152.52     11.11 o 
 -11   1   2      298.15      309.99      9.28 o 
 -10   1   2       27.00       34.25      4.20 o 
  -9   1   2       66.63       66.72      5.61 o 
  -8   1   2      632.97      649.87     19.79 o 
  -7   1   2      839.94      734.92     13.46 o 
  -6   1   2     5370.43     5608.33    119.09 o 
  -5   1   2     6156.57     6573.91     90.35 o 
  -4   1   2      696.38      720.56      5.18 o 
  -3   1   2      301.36      262.84      6.43 o 
  -2   1   2     1379.88     1325.05      6.85 o 
   0   1   2     4070.18     4493.54     27.82 o 
   1   1   2       24.30       48.47      1.62 o 
   2   1   2       78.01       68.63      4.17 o 
   3   1   2      242.77      313.15      7.12 o 
   4   1   2     6687.51     6971.13    212.07 o 
   5   1   2     1876.32     2168.24     80.00 o 
   6   1   2     1735.11     1737.43    167.61 o 
   7   1   2        1.09        5.01      5.31 o 
   8   1   2       39.65       50.02      7.52 o 
   9   1   2      169.10      157.48      7.90 o 
  10   1   2       12.92       16.72      3.39 o 
  11   1   2      267.51      288.66     16.01 o 
  12   1   2      420.32      455.98     48.13 o 
 -13   2   2       93.15      106.50     16.09 o 
 -12   2   2      133.53      126.09      6.93 o 
 -11   2   2      297.78      334.90      9.89 o 
 -10   2   2       41.73       40.20      3.46 o 
  -9   2   2      371.69      373.86      8.69 o 
  -8   2   2       90.40       77.56      4.46 o 
  -7   2   2      140.22       99.74      5.17 o 
  -6   2   2      129.71       96.54      3.85 o 
  -5   2   2       59.90       56.24      1.63 o 
  -4   2   2      448.32      497.26      5.28 o 
  -3   2   2     2488.33     2515.82     31.34 o 
  -1   2   2     5107.25     5518.77    145.00 o 
   0   2   2     8378.03     8585.35    133.98 o 
   1   2   2     9651.52    10910.06    661.69 o 
   2   2   2      142.66      120.46      3.72 o 
   3   2   2      281.28      250.60      7.52 o 
   4   2   2      108.29       99.16      5.02 o 
   5   2   2      127.01       81.50      7.81 o 
   6   2   2      172.89      178.09     12.26 o 
   7   2   2        1.27        4.75      4.02 o 
   8   2   2       35.46       37.56      4.45 o 
   9   2   2       99.91      101.49      7.46 o 
  10   2   2      208.25      231.05      8.71 o 
  11   2   2       93.48       88.05     12.36 o 
 -13   3   2       82.01       86.08      5.33 o 
 -12   3   2       77.18       83.31      8.62 o 
 -11   3   2       45.01       31.59     16.02 o 
 -10   3   2      954.66     1024.35     23.61 o 
  -9   3   2      433.28      476.66     19.42 o 
  -8   3   2      432.29      478.61     14.08 o 
  -7   3   2       55.53       49.80      2.82 o 
  -6   3   2      617.70      638.70     15.70 o 
  -5   3   2      320.54      340.33      9.77 o 
  -4   3   2        4.08        6.56      1.19 o 
  -3   3   2     4202.92     4609.40     66.58 o 
  -2   3   2       13.74       20.12      1.80 o 
  -1   3   2     1041.41      963.51     11.28 o 
   0   3   2     1752.94     1797.25     24.94 o 
   1   3   2       89.68       82.33      2.47 o 
   2   3   2     6218.55     6901.23     94.98 o 
   3   3   2      925.46      834.36     10.74 o 
   4   3   2      956.78     1030.05     16.44 o 
   5   3   2        4.17        6.16      0.91 o 
   6   3   2      160.91      126.52      8.42 o 
   7   3   2      852.30      940.47     24.88 o 
   8   3   2       77.12       58.74      5.55 o 
   9   3   2      167.42      179.58      6.67 o 
  10   3   2       58.32       48.30     17.55 o 
  11   3   2       92.12       82.69      6.25 o 
 -13   4   2       23.83       29.70      6.55 o 
 -12   4   2       43.65       50.87      5.73 o 
 -11   4   2       22.20       25.25      3.64 o 
 -10   4   2      340.90      320.24     14.23 o 
  -9   4   2       10.39       17.77      3.44 o 
  -8   4   2       14.15       11.78      2.12 o 
  -7   4   2      160.44      177.42     10.91 o 
  -6   4   2      511.42      537.90     16.71 o 
  -5   4   2        5.21        2.15      1.03 o 
  -4   4   2      672.18      594.24     11.17 o 
  -3   4   2     1232.32     1349.97     40.77 o 
  -2   4   2     1366.43     1389.55     17.64 o 
  -1   4   2        3.87        5.53      1.14 o 
   0   4   2     1859.82     1794.74     38.95 o 
   1   4   2       12.40       10.07      1.06 o 
   2   4   2     1843.47     1943.86     36.21 o 
   3   4   2      598.80      589.55     16.73 o 
   4   4   2       32.23       31.86      1.93 o 
   5   4   2      732.67      712.13     37.65 o 
   6   4   2       25.42       29.25      3.26 o 
   7   4   2      141.42      114.49      4.77 o 
   8   4   2       12.17       11.87      2.90 o 
   9   4   2       17.27       16.42      3.22 o 
  10   4   2       26.15       34.10      4.48 o 
  11   4   2        1.16        4.60      2.50 o 
 -13   5   2        1.12        5.27      2.53 o 
 -12   5   2       33.19       35.53      4.51 o 
 -11   5   2        0.27        5.52      2.49 o 
 -10   5   2      136.27      127.90      4.98 o 
  -9   5   2      185.81      173.70      5.84 o 
  -8   5   2     1760.57     1779.21     57.01 o 
  -7   5   2       43.51       50.80      3.97 o 
  -6   5   2       32.69       48.45      3.26 o 
  -5   5   2      823.38      863.24     29.48 o 
  -4   5   2     1508.59     1653.36     36.69 o 
  -3   5   2     1077.18     1098.14     20.16 o 
  -2   5   2      415.15      434.87     18.98 o 
  -1   5   2       51.06       38.16      5.51 o 
   0   5   2     1808.38     1878.67     23.19 o 
   1   5   2       32.22       34.65      2.03 o 
   2   5   2     1108.58     1003.81     23.60 o 
   3   5   2     1170.52     1333.91     40.91 o 
   4   5   2       12.12       12.64      1.97 o 
   5   5   2      314.28      302.88     10.57 o 
   6   5   2        5.52       17.38      7.65 o 
   7   5   2     1736.12     1778.73     47.06 o 
   8   5   2      135.94      154.45      8.11 o 
   9   5   2      108.20      108.80      7.46 o 
  10   5   2        2.07        5.27      2.82 o 
  11   5   2       57.67       60.04      8.14 o 
 -12   6   2       42.45       44.98      5.25 o 
 -11   6   2       30.00       36.87      8.06 o 
 -10   6   2       30.44       35.73      3.83 o 
  -9   6   2       18.38       19.87      3.52 o 
  -8   6   2       48.71       51.15      7.67 o 
  -7   6   2      472.64      447.46     23.86 o 
  -6   6   2     1452.43     1486.08     56.63 o 
  -5   6   2        2.91        3.95      3.78 o 
  -4   6   2      259.76      301.56      5.08 o 
  -3   6   2      190.32      213.43      7.95 o 
  -2   6   2     1656.38     1746.36     70.11 o 
  -1   6   2     1443.39     1535.67     33.03 o 
   0   6   2     1702.04     1943.71     76.35 o 
   1   6   2      393.13      441.27      8.02 o 
   2   6   2      429.20      408.21      5.59 o 
   3   6   2      215.13      228.67      5.61 o 
   4   6   2        0.56        0.25      1.40 o 
   5   6   2      993.94      983.08     74.27 o 
   6   6   2      607.81      617.27     17.45 o 
   7   6   2      113.66      102.41     17.97 o 
   8   6   2        0.34        4.99      2.42 o 
   9   6   2        0.05        2.12      2.15 o 
  10   6   2      102.22      103.77     12.53 o 
  11   6   2       10.71       13.98      3.55 o 
 -12   7   2        0.19        7.97      8.62 o 
 -11   7   2       51.12       53.09      4.04 o 
 -10   7   2       65.14       62.56      4.82 o 
  -9   7   2        1.71       16.95      4.99 o 
  -8   7   2      289.25      258.44      8.19 o 
  -7   7   2      516.30      450.52     16.88 o 
  -6   7   2       45.82       44.90      4.53 o 
  -5   7   2      194.64      180.88     20.39 o 
  -4   7   2        0.87        7.19      3.47 o 
  -3   7   2       22.10       29.25      1.86 o 
  -2   7   2      306.79      354.51     19.79 o 
  -1   7   2      444.44      461.10      8.85 o 
   0   7   2      531.91      556.69     19.25 o 
   1   7   2      769.60      811.59     12.43 o 
   2   7   2       18.87       19.68      1.81 o 
   3   7   2       11.25       15.17      1.60 o 
   4   7   2       69.04       78.87      5.77 o 
   5   7   2      352.81      332.32     12.04 o 
   6   7   2      349.81      301.68     12.29 o 
   7   7   2      369.20      351.60     15.33 o 
   8   7   2       26.47       30.07      6.07 o 
   9   7   2        1.73        9.90      3.61 o 
  10   7   2       29.62       30.41      4.40 o 
 -11   8   2       41.04       43.15      5.35 o 
 -10   8   2        5.12       11.00      3.17 o 
  -9   8   2        0.51        6.85      2.44 o 
  -8   8   2       38.15       34.40      3.70 o 
  -7   8   2      471.98      422.04      9.61 o 
  -6   8   2      170.11      185.16     15.90 o 
  -5   8   2      764.57      788.34     49.38 o 
  -4   8   2       54.61       57.94      5.45 o 
  -3   8   2      580.62      607.94     41.35 o 
  -2   8   2        7.07        6.22      1.35 o 
  -1   8   2       70.19       58.22      2.90 o 
   0   8   2      550.78      522.55     11.60 o 
   1   8   2      592.98      659.22     15.22 o 
   2   8   2        0.02        4.65      1.87 o 
   3   8   2       95.79       92.54     10.02 o 
   4   8   2      264.61      230.52      9.46 o 
   5   8   2     1099.74     1054.68     29.47 o 
   6   8   2        2.25        4.45      2.16 o 
   7   8   2      535.48      564.36     14.28 o 
   8   8   2       97.24       85.34      6.15 o 
   9   8   2        9.88        9.95      2.99 o 
  10   8   2        1.39        4.91      3.24 o 
 -11   9   2       58.50       62.85      8.75 o 
 -10   9   2        0.00        6.21      2.67 o 
  -9   9   2       45.43       29.32      4.40 o 
  -8   9   2      132.99      119.43     19.24 o 
  -7   9   2      351.62      351.14     12.00 o 
  -6   9   2      642.82      661.69     41.60 o 
  -5   9   2        0.79        7.53      2.74 o 
  -4   9   2      452.42      431.23     13.04 o 
  -3   9   2      226.72      209.87     10.91 o 
  -2   9   2      318.08      333.91     14.62 o 
  -1   9   2      130.63      157.31     11.92 o 
   0   9   2       21.36       20.59      2.38 o 
   1   9   2       16.31       17.85      3.04 o 
   2   9   2      144.17      127.59     12.23 o 
   3   9   2       30.65       30.40      4.35 o 
   4   9   2       30.83       21.20      6.38 o 
   5   9   2      559.44      619.00     15.44 o 
   6   9   2      202.58      199.20     13.13 o 
   7   9   2       86.39       75.75      7.75 o 
   8   9   2       31.89       35.42      7.20 o 
   9   9   2        7.21       13.59      5.59 o 
 -10  10   2       20.29       14.96      9.30 o 
  -9  10   2       10.93       15.85      4.03 o 
  -8  10   2      210.17      209.78     10.00 o 
  -7  10   2      113.15      146.29      6.55 o 
  -6  10   2       83.18       85.82     10.66 o 
  -5  10   2        0.02        5.37      2.01 o 
  -4  10   2       71.73       81.12      6.08 o 
  -3  10   2      192.52      189.82     11.73 o 
  -2  10   2        4.01        7.29      3.43 o 
  -1  10   2      134.39      135.45      9.83 o 
   0  10   2       90.81       87.59      5.26 o 
   1  10   2        0.29        5.79      1.98 o 
   2  10   2      776.69      846.11     23.86 o 
   3  10   2       25.94       10.91      2.49 o 
   4  10   2      449.31      472.00     12.46 o 
   5  10   2      495.27      449.96     19.04 o 
   6  10   2      186.66      151.99     13.12 o 
   7  10   2        6.62        7.59      2.72 o 
   8  10   2       68.82       82.46     10.99 o 
   9  10   2        0.84        6.26      4.47 o 
 -10  11   2      101.67      110.47     19.03 o 
  -9  11   2        0.18        5.18      2.13 o 
  -8  11   2       72.93       60.77      8.18 o 
  -7  11   2       64.11       58.19      5.39 o 
  -6  11   2      157.85      150.57      7.80 o 
  -5  11   2       38.73       34.04      5.15 o 
  -4  11   2       11.53        9.09      2.74 o 
  -3  11   2      358.63      349.20     22.75 o 
  -2  11   2      128.45      104.87     15.92 o 
  -1  11   2        3.25       11.44      2.83 o 
   0  11   2      219.51      204.48      5.50 o 
   1  11   2      420.17      390.38     13.17 o 
   2  11   2      165.24      159.66      7.84 o 
   3  11   2       12.31       15.54      3.04 o 
   4  11   2      262.91      281.37     11.02 o 
   5  11   2        4.28        8.52      2.88 o 
   6  11   2       37.88       43.86      6.25 o 
   7  11   2        0.86        3.47      1.75 o 
   8  11   2        2.23       10.06      3.51 o 
  -9  12   2       45.45       30.68      4.42 o 
  -8  12   2       20.34       20.13      4.72 o 
  -7  12   2        0.02        2.31      2.57 o 
  -6  12   2       56.56       53.88      5.95 o 
  -5  12   2       83.87       96.89     17.28 o 
  -4  12   2       20.10       27.20      3.81 o 
  -3  12   2      567.93      536.02     45.69 o 
  -2  12   2       50.63       58.49      9.83 o 
  -1  12   2      299.40      277.16     29.13 o 
   0  12   2      178.85      172.70      8.20 o 
   1  12   2       52.06       56.57      3.92 o 
   2  12   2       48.26       35.31      4.09 o 
   3  12   2       55.18       76.85      7.99 o 
   4  12   2       67.33       78.44      6.40 o 
   5  12   2        0.18        6.06      2.29 o 
   6  12   2       18.88       26.07      7.37 o 
   7  12   2       10.36       12.49      5.78 o 
  -8  13   2       14.43       20.14      5.17 o 
  -7  13   2        1.06        9.30      3.24 o 
  -6  13   2      208.66      253.27     15.15 o 
  -5  13   2       33.88       37.93      5.42 o 
  -4  13   2      108.96      144.75      7.92 o 
  -3  13   2       18.37       25.15      4.53 o 
  -2  13   2       77.63       62.91      4.56 o 
  -1  13   2      126.80      112.44      7.68 o 
   0  13   2        6.44        4.13      2.93 o 
   1  13   2       57.59       62.75      6.55 o 
   2  13   2      104.12      106.49      7.22 o 
   3  13   2        0.52        9.89      2.88 o 
   4  13   2       18.96       24.38      3.42 o 
   5  13   2       98.62       96.21     10.44 o 
   6  13   2       13.21        9.21      4.24 o 
  -7  14   2       25.84       22.77      7.24 o 
  -6  14   2      177.40      177.69     10.17 o 
  -5  14   2       51.51       41.89      6.10 o 
  -4  14   2      140.43      156.62     16.22 o 
  -3  14   2        3.39        7.07      2.29 o 
  -2  14   2      161.45      172.14     11.18 o 
  -1  14   2      100.65      106.40      6.55 o 
   0  14   2      180.18      184.07     11.92 o 
   1  14   2       43.09       60.22     14.51 o 
   2  14   2        6.11        4.00      5.40 o 
   3  14   2      245.45      294.87     17.49 o 
   4  14   2      134.45      144.33     10.04 o 
   5  14   2      112.33      131.68     21.63 o 
  -5  15   2        0.22        3.38      1.62 o 
  -4  15   2       29.52       34.72      5.69 o 
  -3  15   2       20.82       24.58      5.67 o 
  -2  15   2       38.69       28.99      4.67 o 
  -1  15   2        1.71        3.93      2.19 o 
   0  15   2       25.14       31.14      6.70 o 
   1  15   2       15.26       26.24      5.00 o 
   2  15   2       33.15       31.82      5.71 o 
   3  15   2        4.44       10.00      2.83 o 
 -14   1   3      133.59      125.34     14.76 o 
 -13   1   3       35.92       32.07     12.08 o 
 -12   1   3       29.38       35.53      4.10 o 
 -11   1   3        9.88       12.97      2.96 o 
 -10   1   3        1.89        6.24      6.46 o 
  -9   1   3      117.99      116.67      8.91 o 
  -8   1   3      198.33      184.55      5.86 o 
  -7   1   3       43.07       44.83      4.35 o 
  -6   1   3        0.83        1.33      1.61 o 
  -5   1   3     3889.63     3927.13     71.27 o 
  -4   1   3     2855.95     2942.28     68.76 o 
  -3   1   3      152.48      182.37      3.94 o 
  -1   1   3     5871.46     6704.27     89.27 o 
   0   1   3        0.05        4.19      0.35 o 
   1   1   3      349.85      362.90      6.44 o 
   2   1   3      489.59      465.77     10.86 o 
   3   1   3      513.40      512.05     18.73 o 
   4   1   3      279.20      244.13     19.78 o 
   5   1   3      179.37      182.04      5.58 o 
   6   1   3      342.33      336.35     10.43 o 
   7   1   3     2379.44     2273.29     79.97 o 
   8   1   3      126.50      143.66      5.44 o 
   9   1   3        2.14        6.13      4.02 o 
  10   1   3      123.90      112.82      6.77 o 
  11   1   3      102.08       93.05      8.21 o 
 -13   2   3       46.84       54.84     10.78 o 
 -12   2   3       16.38       13.67      3.62 o 
 -11   2   3       17.04       21.30      2.91 o 
 -10   2   3      843.73      717.17     17.71 o 
  -9   2   3     1626.98     1560.61     70.13 o 
  -8   2   3     1039.46      978.91     23.10 o 
  -7   2   3     1001.72     1013.61     16.76 o 
  -6   2   3       11.86        5.22      1.96 o 
  -5   2   3      956.54      982.33     16.52 o 
  -4   2   3      707.96      696.71     12.89 o 
  -3   2   3      708.26      633.64      8.73 o 
  -2   2   3        0.24        3.98      1.02 o 
  -1   2   3     3918.29     4299.11     36.47 o 
   0   2   3      213.99      220.66      5.19 o 
   1   2   3        5.38       11.57      1.17 o 
   2   2   3     1011.67     1006.74     25.37 o 
   3   2   3     1921.35     2096.82     22.85 o 
   4   2   3      436.07      467.87      9.38 o 
   5   2   3      446.55      496.29     11.47 o 
   6   2   3       33.60       27.51      4.62 o 
   7   2   3      789.10      798.81     22.42 o 
   8   2   3      407.63      382.84     10.87 o 
   9   2   3        0.00        6.56      4.05 o 
  10   2   3       24.99       30.87      7.17 o 
  11   2   3       12.05       10.22      3.15 o 
 -13   3   3        0.31        3.67      2.12 o 
 -12   3   3       53.05       42.21      6.60 o 
 -11   3   3       57.63       35.66      6.14 o 
 -10   3   3        0.14        5.67      3.10 o 
  -9   3   3     1125.93     1032.50     26.98 o 
  -8   3   3        0.40        7.87      4.60 o 
  -7   3   3      219.53      218.07      8.45 o 
  -6   3   3      206.03      195.53      5.05 o 
  -5   3   3       40.91       49.82      3.98 o 
  -4   3   3     1146.35     1142.97     28.87 o 
  -3   3   3      481.64      405.36      3.88 o 
  -2   3   3      514.09      517.27      9.31 o 
  -1   3   3      599.05      561.88      4.77 o 
   0   3   3       42.90       68.67      3.32 o 
   1   3   3        0.01        3.36      0.44 o 
   2   3   3        3.97        1.63      0.70 o 
   3   3   3      313.35      325.93      8.28 o 
   4   3   3       54.61       46.47      4.10 o 
   5   3   3      109.17      131.15      8.30 o 
   6   3   3        8.88        7.49      2.06 o 
   7   3   3     1089.06     1190.15     32.34 o 
   8   3   3      796.78      866.96     34.18 o 
   9   3   3       12.35       12.59      3.37 o 
  10   3   3       13.07       10.42      4.07 o 
  11   3   3        2.11        3.71      2.80 o 
 -13   4   3        8.15       15.03      4.01 o 
 -12   4   3       48.44       44.37      5.85 o 
 -11   4   3      218.20      188.93     15.63 o 
 -10   4   3      290.39      284.24      9.06 o 
  -9   4   3      165.99      139.56     13.99 o 
  -8   4   3      525.12      528.60     29.87 o 
  -7   4   3      286.36      332.67     12.73 o 
  -6   4   3      381.01      394.92     15.58 o 
  -5   4   3     1475.45     1530.33     61.24 o 
  -4   4   3     5908.21     6167.66    100.53 o 
  -3   4   3      125.40      101.97      3.06 o 
  -2   4   3     5101.47     5381.01    124.94 o 
  -1   4   3      168.18      135.14      4.48 o 
   0   4   3       46.16       32.45      1.40 o 
   1   4   3     2476.99     2320.36     25.07 o 
   2   4   3     1905.16     1960.95     27.36 o 
   3   4   3      283.70      209.63      5.63 o 
   4   4   3     1802.62     1890.91     44.55 o 
   5   4   3      956.47      950.08     22.77 o 
   6   4   3      160.99      148.64      6.52 o 
   7   4   3      179.24      183.56     15.34 o 
   8   4   3      234.07      243.30     11.20 o 
   9   4   3       11.94        9.58      3.88 o 
  10   4   3        6.77        4.21      2.14 o 
  11   4   3       78.17       70.12      8.48 o 
 -13   5   3        7.33        7.27      2.20 o 
 -12   5   3       80.27       78.56      5.04 o 
 -11   5   3        1.22        5.81      2.39 o 
 -10   5   3      403.23      412.16     17.60 o 
  -9   5   3       51.10       54.33      6.48 o 
  -8   5   3      699.48      683.95     18.65 o 
  -7   5   3      469.29      440.57     29.86 o 
  -6   5   3     1575.16     1560.28     30.32 o 
  -5   5   3      188.78      118.78      5.62 o 
  -4   5   3        0.71        3.44      0.76 o 
  -3   5   3      440.03      575.02     19.09 o 
  -2   5   3     1098.16     1229.81     31.45 o 
  -1   5   3       26.68       40.06      1.79 o 
   0   5   3     3698.50     3579.11     75.69 o 
   1   5   3      533.36      541.83     19.36 o 
   2   5   3      385.74      302.49     11.01 o 
   3   5   3       13.93       19.21      3.15 o 
   4   5   3      444.81      406.59     11.61 o 
   5   5   3     1007.04      966.33     42.42 o 
   6   5   3      425.72      400.41     22.14 o 
   7   5   3      576.18      520.18     33.40 o 
   8   5   3       54.53       42.00     11.33 o 
   9   5   3      208.81      218.25      8.47 o 
  10   5   3        0.09        6.17      2.65 o 
 -13   6   3       14.34       11.89      4.27 o 
 -12   6   3      308.04      315.74     17.10 o 
 -11   6   3      111.57      121.28     15.24 o 
 -10   6   3       56.83       49.34     21.04 o 
  -9   6   3       82.63       79.28      5.36 o 
  -8   6   3       86.19       81.26      6.26 o 
  -7   6   3     1258.33     1293.46     33.82 o 
  -6   6   3      122.36      159.09     13.79 o 
  -5   6   3       14.07       11.24      1.65 o 
  -4   6   3     1739.89     1689.69     50.74 o 
  -3   6   3      876.31      888.24     29.73 o 
  -2   6   3     1384.79     1375.87     29.25 o 
  -1   6   3     2066.08     2128.42     29.70 o 
   0   6   3       31.71       48.82      4.35 o 
   1   6   3        0.16        2.96      0.67 o 
   2   6   3       11.56       17.76      2.30 o 
   3   6   3      419.05      423.15     10.00 o 
   4   6   3      183.43      164.17      9.05 o 
   5   6   3        0.46        6.25      2.10 o 
   6   6   3      171.93      164.56     31.09 o 
   7   6   3       33.95       37.97     10.08 o 
   8   6   3      307.86      289.54     16.71 o 
   9   6   3       68.66       63.55      7.08 o 
  10   6   3      229.34      222.59      9.61 o 
 -12   7   3      171.58      163.93      8.13 o 
 -11   7   3       10.61       20.62      3.78 o 
 -10   7   3      258.41      244.71     19.17 o 
  -9   7   3       26.76       25.88      4.95 o 
  -8   7   3      107.64      100.26      9.39 o 
  -7   7   3      155.73      128.53      9.19 o 
  -6   7   3       43.74       56.41      5.88 o 
  -5   7   3      415.85      352.16     14.03 o 
  -4   7   3        1.28        5.85      2.51 o 
  -3   7   3       36.78       26.78      1.53 o 
  -2   7   3        9.70       18.48      1.54 o 
  -1   7   3      871.44      821.90     13.75 o 
   0   7   3      831.49      739.45     22.04 o 
   1   7   3        0.23        1.43      0.57 o 
   2   7   3     1008.56     1057.39     18.43 o 
   3   7   3       45.47       46.34      4.21 o 
   4   7   3      539.90      545.73     17.42 o 
   5   7   3     1655.35     1699.32     44.91 o 
   6   7   3      231.38      234.69      8.02 o 
   7   7   3       80.35       79.24      8.25 o 
   8   7   3       13.92        6.56      4.69 o 
   9   7   3      169.98      208.63     10.54 o 
  10   7   3       52.40       59.32      9.66 o 
 -12   8   3      637.96      665.39     95.13 o 
 -11   8   3      170.34      184.02     37.70 o 
 -10   8   3        2.45       12.79      4.36 o 
  -9   8   3      273.87      300.73     10.13 o 
  -8   8   3        0.04        3.48      2.99 o 
  -7   8   3      233.12      223.01     30.84 o 
  -6   8   3     1157.58     1113.81     30.45 o 
  -5   8   3      290.06      336.54     13.39 o 
  -4   8   3      170.21      150.76      7.85 o 
  -3   8   3       92.62       77.14      5.04 o 
  -2   8   3      164.65      141.30      8.93 o 
  -1   8   3     1105.52     1084.31     21.46 o 
   0   8   3     3025.18     3154.77    101.77 o 
   1   8   3      884.11      867.29     25.85 o 
   2   8   3       85.57       93.69      5.61 o 
   3   8   3      704.75      716.73     19.85 o 
   4   8   3       44.08       49.25      6.84 o 
   5   8   3      513.15      452.48     20.64 o 
   6   8   3      379.92      371.65     22.05 o 
   7   8   3       20.38       39.12      8.68 o 
   8   8   3       85.90      101.14      8.97 o 
   9   8   3        5.26        7.71      6.53 o 
 -11   9   3       52.67       51.44      8.04 o 
 -10   9   3      173.74      169.04     23.04 o 
  -9   9   3        7.21        6.96      2.88 o 
  -8   9   3       51.65       42.11     11.25 o 
  -7   9   3      307.91      282.22      9.27 o 
  -6   9   3      125.71      125.70      8.68 o 
  -5   9   3      510.07      508.32     15.47 o 
  -4   9   3      439.27      444.72     14.81 o 
  -3   9   3     2482.37     2505.08     62.93 o 
  -2   9   3      110.23      103.15      5.17 o 
  -1   9   3      547.52      550.11     15.33 o 
   0   9   3      210.66      225.20     14.02 o 
   1   9   3      217.66      224.34     10.51 o 
   2   9   3       92.95       86.94      6.71 o 
   3   9   3       71.19       63.90      9.68 o 
   4   9   3     1402.79     1476.95     18.63 o 
   5   9   3        3.03        6.16      2.37 o 
   6   9   3      371.04      374.75     15.36 o 
   7   9   3      365.74      381.00     37.85 o 
   8   9   3        0.31       11.19      3.59 o 
   9   9   3       21.30       25.62     12.09 o 
 -11  10   3      365.95      380.45     40.53 o 
 -10  10   3        2.65        5.93      3.14 o 
  -9  10   3      139.93      133.60     13.02 o 
  -8  10   3        3.63        1.41      1.73 o 
  -7  10   3       36.75       42.04      8.12 o 
  -6  10   3       55.33       58.41      4.48 o 
  -5  10   3       54.76       61.03     11.27 o 
  -4  10   3      177.90      186.17     19.14 o 
  -3  10   3      912.77      889.34     24.33 o 
  -2  10   3      259.05      273.82     20.59 o 
  -1  10   3        4.76        5.02      1.53 o 
   0  10   3       90.90       88.09      7.69 o 
   1  10   3     1049.38     1108.48     56.15 o 
   2  10   3      125.44      113.84      7.00 o 
   3  10   3        0.24        5.91      1.83 o 
   4  10   3      358.31      314.09     14.95 o 
   5  10   3       78.27       82.50      8.48 o 
   6  10   3        7.03        6.51      4.20 o 
   7  10   3       24.56       37.84      8.49 o 
   8  10   3      105.97      122.91      7.08 o 
 -10  11   3       17.86       16.28      3.22 o 
  -9  11   3       29.95       20.76      3.98 o 
  -8  11   3      203.63      218.14     16.54 o 
  -7  11   3      133.64      109.95     17.78 o 
  -6  11   3      108.27      123.67      6.85 o 
  -5  11   3       16.83       14.15      5.07 o 
  -4  11   3      359.79      352.63     16.04 o 
  -3  11   3      688.87      681.04     21.28 o 
  -2  11   3       48.08       49.24      3.68 o 
  -1  11   3        7.36       15.87      2.62 o 
   0  11   3       18.84       12.65      2.49 o 
   1  11   3      290.41      308.11      9.39 o 
   2  11   3      236.65      205.31      9.61 o 
   3  11   3      250.59      247.74     13.72 o 
   4  11   3      114.64       85.52      6.97 o 
   5  11   3       57.37       59.98      7.26 o 
   6  11   3       92.29       90.50      8.12 o 
   7  11   3       19.89        6.39      2.62 o 
  -9  12   3        9.79        7.89      2.99 o 
  -8  12   3       11.65       13.17      3.30 o 
  -7  12   3       27.70       37.75      6.37 o 
  -6  12   3        8.93       12.27      2.59 o 
  -5  12   3       16.71       15.37      2.71 o 
  -4  12   3      538.68      529.09     13.89 o 
  -3  12   3      338.98      318.20     16.62 o 
  -2  12   3      120.90      143.71      7.49 o 
  -1  12   3       71.04       65.17      9.38 o 
   0  12   3      346.48      359.31     16.28 o 
   1  12   3      237.80      235.70     12.44 o 
   2  12   3       76.48       98.07     12.91 o 
   3  12   3        1.19        6.83      2.03 o 
   4  12   3        9.60       11.17      2.10 o 
   5  12   3       28.90       27.52      4.47 o 
   6  12   3       83.71       74.53      8.28 o 
   7  12   3        0.90        5.54      4.48 o 
  -8  13   3       85.99       98.46     12.25 o 
  -7  13   3        2.34        5.52      3.20 o 
  -6  13   3        1.91        4.73      2.99 o 
  -5  13   3      107.48      104.50      5.86 o 
  -4  13   3       37.59       34.57      3.93 o 
  -3  13   3        2.65        4.69      1.84 o 
  -2  13   3       64.23       66.45      5.12 o 
  -1  13   3        6.80        8.03      5.48 o 
   0  13   3        8.42        8.78      2.58 o 
   1  13   3        0.36        0.72      2.43 o 
   2  13   3      141.46      122.94     10.35 o 
   3  13   3        8.37        6.37      3.71 o 
   4  13   3        2.18        3.82      2.55 o 
   5  13   3        1.80        9.85      3.07 o 
   6  13   3       34.84       27.52      6.20 o 
  -7  14   3        3.33        9.09      2.85 o 
  -6  14   3        1.37        8.49      2.78 o 
  -5  14   3        1.66        3.43      1.62 o 
  -4  14   3        4.90        6.06      1.94 o 
  -3  14   3       52.70       50.12      5.33 o 
  -2  14   3        8.21        9.13      2.05 o 
  -1  14   3       11.47        9.26      2.65 o 
   0  14   3       20.03       23.82      4.24 o 
   1  14   3       34.43       47.98      4.67 o 
   2  14   3        4.29       10.83      3.06 o 
   3  14   3        0.31        4.28      2.17 o 
   4  14   3        0.46        2.39      2.21 o 
  -5  15   3        6.83        5.50      1.95 o 
  -4  15   3       16.57       13.79      3.56 o 
  -3  15   3       11.18       12.08      2.89 o 
  -2  15   3        9.95       11.05      2.63 o 
  -1  15   3       30.74       23.02      5.47 o 
   0  15   3      316.79      335.91     22.01 o 
   1  15   3        1.83        7.48      4.91 o 
   2  15   3       16.03        9.83      6.24 o 
 -14   0   4      119.57      133.03     21.30 o 
 -13   0   4      539.04      557.93     14.96 o 
 -12   0   4        9.50       17.21      3.88 o 
 -11   0   4      325.12      351.28     21.02 o 
 -10   0   4        5.32        5.13      6.77 o 
  -9   0   4      201.24      149.16      6.61 o 
  -8   0   4     1354.73     1340.02     26.00 o 
  -7   0   4     1989.91     1951.05     30.19 o 
  -6   0   4      115.74      101.58      4.13 o 
  -5   0   4      245.51      254.29     13.37 o 
  -4   0   4     1228.07     1275.67     19.38 o 
   0   0   4     3957.99     4540.07     34.84 o 
   1   0   4     1720.37     1607.77     25.90 o 
   2   0   4       67.29       84.03      3.47 o 
   3   0   4      470.32      440.82     13.25 o 
   4   0   4     2810.05     2953.04     64.45 o 
   5   0   4      196.29      157.59      8.63 o 
   6   0   4      781.88      787.06     29.67 o 
   7   0   4       78.40       42.75      6.76 o 
   8   0   4      256.40      258.95     16.49 o 
   9   0   4      401.89      395.02     17.15 o 
  10   0   4      345.21      345.63     26.67 o 
  11   0   4      155.74      129.10     20.62 o 
 -14   1   4       12.42       15.42      3.11 o 
 -13   1   4       75.49       75.99      6.58 o 
 -12   1   4      571.61      578.79     31.41 o 
 -11   1   4      215.95      214.62     16.33 o 
 -10   1   4      434.69      420.90     36.45 o 
  -9   1   4        7.12        3.54      1.00 o 
  -8   1   4      497.12      462.09     14.23 o 
  -7   1   4      601.53      630.95      8.01 o 
  -6   1   4        0.40        6.56      2.24 o 
  -5   1   4     2090.11     2037.86     25.31 o 
  -4   1   4      685.32      707.22      6.86 o 
  -3   1   4       40.92       24.70      2.17 o 
  -1   1   4      149.42      106.38      4.85 o 
   0   1   4     1904.44     2281.35     81.00 o 
   1   1   4       61.56       81.53      3.94 o 
   2   1   4     3095.47     2856.01     51.91 o 
   3   1   4      126.59      146.07      4.90 o 
   4   1   4      221.07      177.43      5.98 o 
   5   1   4      596.19      618.52     23.89 o 
   6   1   4      140.68      128.98      7.30 o 
   7   1   4      102.13       97.06      8.24 o 
   8   1   4        0.05        5.26      5.61 o 
   9   1   4      499.25      488.44     14.29 o 
  10   1   4       16.35       16.39      4.41 o 
  11   1   4        8.13        6.99      3.97 o 
 -14   2   4       99.11      112.83     12.93 o 
 -13   2   4      164.36      182.88      9.34 o 
 -12   2   4       30.44       37.12      4.14 o 
 -11   2   4       58.74       64.57      6.46 o 
 -10   2   4      265.84      227.67      6.71 o 
  -9   2   4     1940.98     1912.06     38.17 o 
  -8   2   4      193.63      194.92     10.75 o 
  -7   2   4      694.98      697.08     19.48 o 
  -6   2   4     2594.65     2597.74     76.07 o 
  -5   2   4       20.23       28.66      2.31 o 
  -4   2   4     2354.28     2354.16     36.65 o 
  -3   2   4     1181.66     1112.80      8.83 o 
  -1   2   4    10304.23    12154.97    481.70 o 
   0   2   4     1112.93      916.88     12.40 o 
   1   2   4        1.74        2.73      0.87 o 
   2   2   4      922.52      945.94     26.64 o 
   3   2   4     1032.48      979.08     18.15 o 
   4   2   4      150.13      157.51      6.99 o 
   5   2   4       16.04       29.87      2.78 o 
   6   2   4      902.47      859.07     22.70 o 
   7   2   4      616.00      612.93     10.75 o 
   8   2   4      246.82      238.66      8.17 o 
   9   2   4      122.09      129.48      8.78 o 
  10   2   4       82.64       80.57      6.48 o 
 -14   3   4       36.99       23.04      8.80 o 
 -13   3   4      242.55      239.04     24.65 o 
 -12   3   4      217.39      223.81      8.42 o 
 -11   3   4       95.64       97.34     12.38 o 
 -10   3   4        0.34        5.17      2.66 o 
  -9   3   4     1110.45     1079.72     31.54 o 
  -8   3   4      260.36      279.59      9.57 o 
  -7   3   4     1442.03     1425.69     28.20 o 
  -6   3   4       15.45       15.90      1.19 o 
  -5   3   4      727.19      670.27     14.03 o 
  -4   3   4      122.92      131.66      3.36 o 
  -3   3   4      310.76      318.81      9.22 o 
  -2   3   4     1819.06     1817.48     25.99 o 
  -1   3   4      171.78      129.31      2.89 o 
   0   3   4     1430.97     1367.08     22.11 o 
   1   3   4       23.95       21.76      1.39 o 
   2   3   4      674.61      868.28     16.27 o 
   3   3   4     2263.61     2478.70     45.19 o 
   4   3   4     1390.52     1362.37     21.66 o 
   5   3   4      171.04      163.81      5.66 o 
   6   3   4      259.79      247.75     16.16 o 
   7   3   4     1186.18     1219.13     27.15 o 
   8   3   4        3.51        5.05      1.40 o 
   9   3   4       99.38      101.56     12.42 o 
  10   3   4      304.28      300.43     16.46 o 
 -13   4   4      129.09      159.49     10.03 o 
 -12   4   4       80.01       88.44      5.31 o 
 -11   4   4        4.67       10.73      2.07 o 
 -10   4   4      111.20       97.07      4.30 o 
  -9   4   4      798.60      816.27     40.27 o 
  -8   4   4       70.79       84.10      4.42 o 
  -7   4   4       16.22       22.16      2.34 o 
  -6   4   4     1056.97     1016.02     27.51 o 
  -5   4   4      101.12      105.42      4.41 o 
  -4   4   4     1567.61     1691.84     28.99 o 
  -3   4   4      316.91      315.60     13.31 o 
  -2   4   4      570.26      560.12      5.40 o 
  -1   4   4       87.45       98.06      2.32 o 
   0   4   4     1342.65     1319.54     20.41 o 
   1   4   4     2464.52     2505.66     36.77 o 
   2   4   4     1292.55     1426.06     24.81 o 
   3   4   4      455.37      448.43     17.39 o 
   4   4   4       47.89       54.75      3.89 o 
   5   4   4       50.33       49.14      3.44 o 
   6   4   4       15.22       23.06      4.14 o 
   7   4   4      601.18      565.90     13.29 o 
   8   4   4       56.82       39.73      3.63 o 
   9   4   4        0.20        5.46      1.97 o 
  10   4   4      146.21      154.58      7.85 o 
 -13   5   4       10.33       14.55      3.79 o 
 -12   5   4      176.06      185.14     10.18 o 
 -11   5   4       25.24       34.67      3.42 o 
 -10   5   4        1.95        5.34      1.99 o 
  -9   5   4      159.54      183.16     12.82 o 
  -8   5   4      478.34      523.16     14.64 o 
  -7   5   4        5.57       10.38      1.43 o 
  -6   5   4       65.65       57.62      2.62 o 
  -5   5   4      315.25      297.84     10.71 o 
  -4   5   4     2605.98     2715.15     69.58 o 
  -3   5   4      509.47      547.23     14.70 o 
  -2   5   4     3155.29     3158.41     49.94 o 
  -1   5   4      259.10      232.56      8.96 o 
   0   5   4     1608.26     1810.34     35.61 o 
   1   5   4        3.35        9.12      0.78 o 
   2   5   4      701.07      659.94     15.41 o 
   3   5   4       52.42       66.14      6.23 o 
   4   5   4      425.47      411.72     13.49 o 
   5   5   4       36.46       39.28      3.25 o 
   6   5   4      153.76      136.99      5.36 o 
   7   5   4       70.83       56.76      3.29 o 
   8   5   4      100.55       83.17      5.88 o 
   9   5   4        3.54       15.03      3.69 o 
  10   5   4       37.54       34.96      3.60 o 
 -13   6   4       44.69       34.02      6.05 o 
 -12   6   4       52.87       63.97     11.00 o 
 -11   6   4       58.00       67.40      5.80 o 
 -10   6   4        0.16        3.57      2.37 o 
  -9   6   4       36.37       53.89      4.27 o 
  -8   6   4       12.31       10.13      2.45 o 
  -7   6   4      394.98      371.01     12.13 o 
  -6   6   4       21.66       19.09      2.35 o 
  -5   6   4       85.40       95.29      4.73 o 
  -4   6   4      106.99      109.99      7.37 o 
  -3   6   4       35.44       52.32      1.95 o 
  -2   6   4       17.40       21.22      1.38 o 
  -1   6   4      101.28      117.33      4.45 o 
   0   6   4      311.91      323.21     13.61 o 
   1   6   4      330.36      296.76     11.09 o 
   2   6   4       41.17       37.23      1.88 o 
   3   6   4      371.35      330.66     29.87 o 
   4   6   4      241.14      262.35     10.73 o 
   5   6   4      383.29      405.14     17.14 o 
   6   6   4       77.45       70.72      8.66 o 
   7   6   4       10.63       14.28      4.95 o 
   8   6   4        1.97        6.51      2.38 o 
   9   6   4       44.54       43.64      9.05 o 
  10   6   4        1.29        1.78      2.37 o 
 -12   7   4        0.00        2.09      6.20 o 
 -11   7   4      226.78      263.71     43.12 o 
 -10   7   4        0.84        4.45      2.24 o 
  -9   7   4        9.12       13.61      2.92 o 
  -8   7   4     1090.41     1058.13     16.76 o 
  -7   7   4     1575.72     1628.75     40.85 o 
  -6   7   4       33.62       41.79      8.21 o 
  -5   7   4      128.19      132.41     13.69 o 
  -4   7   4     1094.08     1116.01     29.32 o 
  -3   7   4      395.62      412.95     18.21 o 
  -2   7   4        0.48        3.50      1.12 o 
  -1   7   4       18.90       22.31      1.37 o 
   0   7   4        7.51        8.96      2.15 o 
   1   7   4        0.01        1.98      1.03 o 
   2   7   4      113.64      131.69      5.77 o 
   3   7   4      208.34      194.97     14.38 o 
   4   7   4      181.00      167.81     18.86 o 
   5   7   4     1843.43     1836.35     21.92 o 
   6   7   4      540.77      569.91     23.24 o 
   7   7   4       21.55       34.84      3.60 o 
   8   7   4       32.29       37.18      6.73 o 
   9   7   4      132.35      145.80      7.71 o 
 -12   8   4        1.36       15.67      4.32 o 
 -11   8   4      155.73      194.90      9.97 o 
 -10   8   4       26.19       32.31      7.29 o 
  -9   8   4      804.02      808.47     20.74 o 
  -8   8   4        2.06        4.29      2.08 o 
  -7   8   4       17.33       11.70      3.86 o 
  -6   8   4      195.77      210.13     13.73 o 
  -5   8   4      123.28      126.43      8.05 o 
  -4   8   4      219.14      230.29     10.39 o 
  -3   8   4        5.99        8.73      1.71 o 
  -2   8   4      314.54      328.34      9.36 o 
  -1   8   4      158.67      165.30      7.25 o 
   0   8   4      102.61      117.03      8.37 o 
   1   8   4      122.29      117.58      8.77 o 
   2   8   4      294.08      299.41     16.31 o 
   3   8   4      929.66      998.70     26.53 o 
   4   8   4        9.69        4.64      4.81 o 
   5   8   4      197.36      182.29      8.50 o 
   6   8   4       19.06       19.40     10.03 o 
   7   8   4       19.95       25.14      3.49 o 
   8   8   4        0.03        3.43      1.95 o 
   9   8   4       11.40       14.84      3.17 o 
 -12   9   4        0.35        3.81      2.58 o 
 -11   9   4      116.29      109.84     10.34 o 
 -10   9   4        4.58        1.91      1.89 o 
  -9   9   4      512.84      537.97     29.45 o 
  -8   9   4       63.15       53.87      8.65 o 
  -7   9   4        0.00        5.19      2.27 o 
  -6   9   4      105.12      125.63     11.53 o 
  -5   9   4       20.14       32.47      5.43 o 
  -4   9   4       19.80       18.76      3.10 o 
  -3   9   4      928.79      929.81     70.05 o 
  -2   9   4       13.57       15.27      7.43 o 
  -1   9   4       24.19       27.40      2.94 o 
   0   9   4      526.21      479.71     68.51 o 
   1   9   4      321.81      300.42     17.63 o 
   2   9   4       43.50       28.20      8.35 o 
   3   9   4       86.00       91.40      6.63 o 
   4   9   4        7.32       13.77      3.32 o 
   5   9   4        6.01        9.17      2.06 o 
   6   9   4      431.76      430.81     41.45 o 
   7   9   4        4.47        7.48      2.95 o 
   8   9   4      129.20      114.67      6.62 o 
 -11  10   4      143.57      142.92     17.24 o 
 -10  10   4      116.93      107.93      9.75 o 
  -9  10   4       51.07       45.09      6.25 o 
  -8  10   4        9.32        4.19      1.77 o 
  -7  10   4        0.67        9.26      1.72 o 
  -6  10   4        3.99        2.66      1.99 o 
  -5  10   4      121.15      120.90      5.66 o 
  -4  10   4     1392.03     1386.77     38.76 o 
  -3  10   4      175.31      186.74     11.83 o 
  -2  10   4      832.82      820.70     22.46 o 
  -1  10   4        7.63        7.98      2.55 o 
   0  10   4      601.30      565.62     17.01 o 
   1  10   4     1425.08     1450.41     18.36 o 
   2  10   4       15.29       15.76      3.00 o 
   3  10   4      113.77      120.12      6.85 o 
   4  10   4       40.86       47.19     10.76 o 
   5  10   4       18.63       25.44      7.46 o 
   6  10   4        1.19        5.38      5.56 o 
   7  10   4        0.04        6.58      2.54 o 
   8  10   4      121.36      130.95     14.94 o 
 -10  11   4       49.05       40.29     10.69 o 
  -9  11   4        1.32        4.54      2.58 o 
  -8  11   4       58.79       62.06      7.73 o 
  -7  11   4        9.38       14.70      4.07 o 
  -6  11   4      100.25       96.88      7.65 o 
  -5  11   4        0.36        6.67      3.00 o 
  -4  11   4       54.42       48.35      4.93 o 
  -3  11   4       39.69       45.40      3.03 o 
  -2  11   4      271.12      244.64     22.64 o 
  -1  11   4        5.25        6.78      2.27 o 
   0  11   4        0.10        3.89      2.20 o 
   1  11   4      847.85      898.38     27.11 o 
   2  11   4       42.12       53.03      4.85 o 
   3  11   4        6.80        3.82      1.85 o 
   4  11   4        3.18        2.73      2.52 o 
   5  11   4        7.77       10.29      2.31 o 
   6  11   4        3.60       12.91      3.54 o 
   7  11   4      119.76      141.85     16.07 o 
  -9  12   4        3.81        5.26      4.57 o 
  -8  12   4       10.53       18.93      4.17 o 
  -7  12   4       25.63       24.21      4.14 o 
  -6  12   4        1.90        5.54      2.30 o 
  -5  12   4        0.07        7.03      2.91 o 
  -4  12   4       54.90       55.89      5.20 o 
  -3  12   4      154.80      157.49     12.43 o 
  -2  12   4       48.06       54.79      3.55 o 
  -1  12   4      437.97      437.21     18.19 o 
   0  12   4      137.22      145.06      8.15 o 
   1  12   4        0.26        8.21      3.73 o 
   2  12   4       73.70       55.06      9.95 o 
   3  12   4       29.45       27.64      4.09 o 
   4  12   4       51.78       51.86      8.96 o 
   5  12   4       71.89       82.10     24.90 o 
   6  12   4       23.83       12.40      3.31 o 
  -8  13   4       85.07       90.44     11.92 o 
  -7  13   4       55.84       67.64      6.56 o 
  -6  13   4       62.70       57.08      4.10 o 
  -5  13   4       31.95       34.15      4.96 o 
  -4  13   4       16.38       18.12      7.30 o 
  -3  13   4        1.30        3.87      1.72 o 
  -2  13   4      136.29      148.15     12.57 o 
  -1  13   4       14.31       27.37      7.78 o 
   0  13   4       11.14       14.25      3.89 o 
   1  13   4       18.10       13.52      4.30 o 
   2  13   4      245.68      251.76     12.40 o 
   3  13   4        3.45        4.33      1.96 o 
   4  13   4       65.28       78.75      8.34 o 
   5  13   4      156.24      174.12     19.37 o 
  -7  14   4       91.37      121.58     15.54 o 
  -6  14   4      144.96      188.98     37.30 o 
  -5  14   4       51.33       51.18      6.43 o 
  -4  14   4       73.93       78.45      5.55 o 
  -3  14   4       16.59       13.58      5.35 o 
  -2  14   4        0.24        3.25      1.90 o 
  -1  14   4       10.21       11.39      3.23 o 
   0  14   4      125.55      142.45     10.27 o 
   1  14   4        2.26        9.33      6.89 o 
   2  14   4       18.37       12.28      2.94 o 
   3  14   4       31.93       42.51      7.26 o 
   4  14   4        1.40        6.27      3.30 o 
  -5  15   4       54.61       38.58      4.22 o 
  -4  15   4       43.75       47.03      7.13 o 
  -3  15   4      139.84      223.82     47.83 o 
  -2  15   4       47.95       33.52      6.19 o 
  -1  15   4       21.31       18.52      4.40 o 
   0  15   4       64.17       54.58     13.02 o 
   1  15   4        7.33        7.23      3.06 o 
   2  15   4       33.88       40.84      8.18 o 
 -14   1   5       45.33       42.78      6.15 o 
 -13   1   5        1.55        0.65      3.50 o 
 -12   1   5        0.46        4.84      2.24 o 
 -11   1   5        0.03        4.69      3.04 o 
 -10   1   5       16.68       14.29      4.92 o 
  -9   1   5     1045.49      950.62     20.24 o 
  -8   1   5        1.03        1.27      1.01 o 
  -7   1   5     3469.79     3613.99     63.03 o 
  -6   1   5     1672.22     1569.51     17.16 o 
  -5   1   5      687.11      685.72      8.79 o 
  -4   1   5     1924.01     1948.89     24.08 o 
  -3   1   5      343.17      354.36      5.53 o 
  -2   1   5        6.82        5.30      1.97 o 
  -1   1   5      259.83      271.85      7.02 o 
   0   1   5        2.27        5.05      0.84 o 
   1   1   5        0.57        3.31      0.91 o 
   2   1   5        0.16        3.32      1.14 o 
   3   1   5      128.28      118.87     13.29 o 
   4   1   5       42.25       52.11      4.02 o 
   5   1   5      199.07      185.28     14.72 o 
   6   1   5       39.62       48.32      6.20 o 
   7   1   5      128.74      123.32      4.94 o 
   8   1   5       13.57       13.46      2.82 o 
   9   1   5       25.25       20.06      3.73 o 
  10   1   5       16.14       15.62      4.19 o 
 -14   2   5        0.08        5.61      5.59 o 
 -13   2   5      145.80      132.24      7.24 o 
 -12   2   5      115.75      133.14     22.65 o 
 -11   2   5      490.63      511.78     21.30 o 
 -10   2   5       23.54       27.74      4.70 o 
  -9   2   5        0.12        2.51      1.79 o 
  -8   2   5       52.32       48.53      3.70 o 
  -7   2   5       82.68      101.79      3.43 o 
  -6   2   5     2394.43     2621.25     73.97 o 
  -5   2   5        0.75        1.66      0.81 o 
  -4   2   5       77.10       60.14      2.27 o 
  -3   2   5     1576.39     1575.87     21.77 o 
  -2   2   5      636.07      569.40      8.08 o 
  -1   2   5      569.15      503.54      6.19 o 
   0   2   5     2069.04     2134.42     40.13 o 
   1   2   5      364.90      312.67     17.23 o 
   2   2   5      390.75      375.61      8.07 o 
   3   2   5        5.23       11.23      1.61 o 
   4   2   5       67.60       70.57      4.76 o 
   5   2   5       11.83        7.42      2.20 o 
   6   2   5       28.11       28.37      3.62 o 
   7   2   5      416.74      421.44     17.87 o 
   8   2   5       67.91       55.99      9.46 o 
   9   2   5        0.39        5.65      2.55 o 
  10   2   5        1.22       12.07      3.16 o 
 -14   3   5        3.69        5.26      2.54 o 
 -13   3   5       17.63       17.73      3.36 o 
 -12   3   5      134.23      128.20      8.70 o 
 -11   3   5        4.54        7.44      1.97 o 
 -10   3   5     1986.12     1973.93     32.67 o 
  -9   3   5     1409.68     1425.09     48.22 o 
  -8   3   5       46.58       34.15      3.04 o 
  -7   3   5      292.01      243.69      5.38 o 
  -6   3   5      794.45      891.71     13.52 o 
  -5   3   5     1593.18     1563.27     24.82 o 
  -4   3   5       69.23       43.36      1.44 o 
  -3   3   5      526.35      578.70      8.16 o 
  -2   3   5      991.35      836.47     16.08 o 
  -1   3   5      745.26      728.60      9.17 o 
   0   3   5     1296.15     1211.97     16.24 o 
   1   3   5      577.91      608.45     14.78 o 
   2   3   5      259.21      222.28      4.55 o 
   3   3   5       48.73       33.62      2.89 o 
   4   3   5       75.13       64.37      4.14 o 
   5   3   5      388.78      364.84      8.70 o 
   6   3   5      291.89      283.42     15.97 o 
   7   3   5     1191.68     1311.06     63.68 o 
   8   3   5        3.97        6.54      1.70 o 
   9   3   5       40.65       32.16      4.98 o 
  10   3   5      115.89      121.20     17.75 o 
 -14   4   5        1.53        1.32      2.07 o 
 -13   4   5       23.01       18.40      5.12 o 
 -12   4   5       75.91       75.36      5.51 o 
 -11   4   5      153.84      160.48     14.22 o 
 -10   4   5       94.36       85.44      5.20 o 
  -9   4   5       31.49       36.47      3.44 o 
  -8   4   5        8.16       10.10      3.18 o 
  -7   4   5      280.68      264.44      6.18 o 
  -6   4   5       10.34        7.26      1.45 o 
  -5   4   5      364.97      351.60      8.80 o 
  -4   4   5        4.12        4.11      0.85 o 
  -3   4   5      229.92      172.13      4.54 o 
  -2   4   5      270.64      270.85      5.63 o 
  -1   4   5      409.63      337.96      6.49 o 
   0   4   5     1797.33     2005.48     19.81 o 
   1   4   5     2118.66     2320.28     36.65 o 
   2   4   5      672.59      774.98     18.85 o 
   3   4   5       18.11       21.48      2.36 o 
   4   4   5      271.23      259.26     10.36 o 
   5   4   5      100.31       96.53      4.79 o 
   6   4   5        3.70        5.98      1.71 o 
   7   4   5      313.33      284.86      6.46 o 
   8   4   5       32.39       26.82      5.02 o 
   9   4   5       10.92       15.88      3.33 o 
  10   4   5        0.52        3.40      2.23 o 
 -13   5   5       36.47       38.35      5.00 o 
 -12   5   5      106.79      110.91      6.49 o 
 -11   5   5        0.82        7.66      1.92 o 
 -10   5   5      286.88      276.50     13.77 o 
  -9   5   5      305.82      295.82     10.29 o 
  -8   5   5       29.39       30.52      3.75 o 
  -7   5   5      419.01      369.77      9.72 o 
  -6   5   5       35.08       35.40      3.02 o 
  -5   5   5        0.66        2.88      0.72 o 
  -4   5   5      685.63      638.60     10.18 o 
  -3   5   5     1619.18     1548.54     33.65 o 
  -2   5   5      117.86      126.86      4.63 o 
  -1   5   5      112.69      105.24      3.77 o 
   0   5   5       99.67      132.68      3.44 o 
   1   5   5      879.25      885.56     39.04 o 
   2   5   5      639.55      646.40     19.17 o 
   3   5   5        0.11        4.31      2.65 o 
   4   5   5      179.40      165.92      7.96 o 
   5   5   5       26.57       21.54      3.11 o 
   6   5   5       26.78       29.60      3.95 o 
   7   5   5        0.81        1.98      2.00 o 
   8   5   5       14.77       14.53      2.94 o 
   9   5   5      107.42      106.26      6.90 o 
 -13   6   5      229.22      219.61      9.37 o 
 -12   6   5        3.44        6.00      2.62 o 
 -11   6   5      432.84      458.42     25.37 o 
 -10   6   5        6.54        7.42      2.22 o 
  -9   6   5        0.19        2.58      1.58 o 
  -8   6   5        2.75       15.01      4.52 o 
  -7   6   5       25.13       26.58      2.32 o 
  -6   6   5     1376.15     1361.27     58.67 o 
  -5   6   5       25.09       28.72      1.66 o 
  -4   6   5      500.33      495.31     17.34 o 
  -3   6   5      244.37      261.72      5.81 o 
  -2   6   5      999.78      922.45     19.84 o 
  -1   6   5     3531.24     3951.53     79.29 o 
   0   6   5      186.51      174.04     10.29 o 
   1   6   5     1279.22     1195.14     32.16 o 
   2   6   5      503.38      492.44     15.31 o 
   3   6   5       11.14       12.60      2.56 o 
   4   6   5     1149.75     1183.93     31.88 o 
   5   6   5      126.96      107.39     10.39 o 
   6   6   5      723.37      762.18     30.42 o 
   7   6   5       30.70       28.01      3.62 o 
   8   6   5        1.75        9.65      3.20 o 
   9   6   5      342.24      350.55     13.43 o 
 -13   7   5      126.70      142.27     23.20 o 
 -12   7   5       57.81       52.92      6.18 o 
 -11   7   5       17.26       12.87      8.21 o 
 -10   7   5       72.87       78.00      7.42 o 
  -9   7   5      327.90      300.49     11.67 o 
  -8   7   5        1.19        6.60      5.53 o 
  -7   7   5     2743.80     2897.67     70.43 o 
  -6   7   5      190.22      176.54      7.72 o 
  -5   7   5      609.55      593.32     29.45 o 
  -4   7   5      157.88      142.94      5.41 o 
  -3   7   5      412.13      405.95      7.28 o 
  -2   7   5      838.80      814.39     13.81 o 
  -1   7   5       69.55       84.19      2.46 o 
   0   7   5      536.98      596.10     10.22 o 
   1   7   5      554.61      494.82     17.81 o 
   2   7   5      506.49      525.77     18.97 o 
   3   7   5       15.59        4.25      3.02 o 
   4   7   5       26.93       41.78      5.00 o 
   5   7   5      961.57      970.95     22.65 o 
   6   7   5      110.27      144.01     15.45 o 
   7   7   5      185.19      183.00      9.13 o 
   8   7   5       11.87       17.14      6.13 o 
   9   7   5      282.76      325.20     34.81 o 
 -12   8   5        6.47        8.59      3.97 o 
 -11   8   5       38.88       27.62      2.95 o 
 -10   8   5       94.46      100.44      7.89 o 
  -9   8   5      622.59      611.25     14.57 o 
  -8   8   5      164.15      174.19     11.11 o 
  -7   8   5      577.32      581.55     17.89 o 
  -6   8   5       73.92       71.07      5.58 o 
  -5   8   5       84.60       76.05      4.48 o 
  -4   8   5      737.21      704.80     42.91 o 
  -3   8   5        3.11        5.48      1.07 o 
  -2   8   5        6.46        6.66      2.13 o 
  -1   8   5      156.13      150.88      7.10 o 
   0   8   5      431.92      483.98     27.67 o 
   1   8   5       17.51       24.21      4.42 o 
   2   8   5      235.26      225.75     12.59 o 
   3   8   5      473.76      478.39     36.59 o 
   4   8   5        3.32        4.83      2.49 o 
   5   8   5        2.13        6.60      2.79 o 
   6   8   5        0.59        3.60      2.13 o 
   7   8   5       21.20       14.72      3.55 o 
   8   8   5       77.86       77.96     13.40 o 
 -12   9   5      322.85      391.37     41.55 o 
 -11   9   5       10.35        9.12      2.76 o 
 -10   9   5      114.59      154.91     10.63 o 
  -9   9   5      474.94      506.11     43.82 o 
  -8   9   5        0.16        2.09      1.79 o 
  -7   9   5      158.71      171.80     17.65 o 
  -6   9   5       82.70       70.40      4.09 o 
  -5   9   5       85.33       95.56     16.28 o 
  -4   9   5       76.55       84.34      7.45 o 
  -3   9   5        1.49        2.62      1.70 o 
  -2   9   5       48.50       51.26      6.90 o 
  -1   9   5      448.48      413.03     12.89 o 
   0   9   5     1467.96     1547.97     39.09 o 
   1   9   5       82.76       72.51      5.78 o 
   2   9   5      178.89      158.10      5.95 o 
   3   9   5      683.62      641.45     16.15 o 
   4   9   5      190.54      196.62      9.31 o 
   5   9   5      184.65      201.83     12.62 o 
   6   9   5       62.01       52.65      6.36 o 
   7   9   5      220.48      227.38     13.23 o 
   8   9   5       37.74       39.61      5.76 o 
 -11  10   5       74.58      105.08     23.82 o 
 -10  10   5       60.86       69.85      5.57 o 
  -9  10   5        0.03        3.44      3.09 o 
  -8  10   5      245.65      229.87     15.82 o 
  -7  10   5      133.55      147.76     14.12 o 
  -6  10   5       48.43       52.16      8.58 o 
  -5  10   5       41.29       34.84      4.53 o 
  -4  10   5      110.78      141.82      4.91 o 
  -3  10   5     1823.97     1961.13     65.61 o 
  -2  10   5       27.97       59.85     12.62 o 
  -1  10   5      756.77      734.99     23.93 o 
   0  10   5      826.00      937.34     12.85 o 
   1  10   5     2442.90     2406.57     62.01 o 
   2  10   5        8.86        5.49      2.24 o 
   3  10   5       23.02       34.43      4.73 o 
   4  10   5       21.61       17.52      3.34 o 
   5  10   5        0.63        7.35      3.10 o 
   6  10   5        1.19        7.34      2.62 o 
   7  10   5      189.75      160.36     18.02 o 
 -10  11   5      113.96      102.86     12.05 o 
  -9  11   5        6.37        5.28      2.22 o 
  -8  11   5        0.81        3.31      1.71 o 
  -7  11   5      102.88       98.94      7.27 o 
  -6  11   5        2.18        4.72      1.76 o 
  -5  11   5      325.36      344.45     16.19 o 
  -4  11   5      151.32      116.49      5.33 o 
  -3  11   5       85.97      100.67      8.93 o 
  -2  11   5        0.06        4.30      1.39 o 
  -1  11   5        8.20        9.04      2.75 o 
   0  11   5        2.40        3.56      1.86 o 
   1  11   5      237.19      198.04     10.66 o 
   2  11   5        2.88        1.41      1.67 o 
   3  11   5       34.45       32.24      5.74 o 
   4  11   5        0.92        3.09      1.74 o 
   5  11   5      151.81      161.92      8.77 o 
   6  11   5        1.29        2.68      2.55 o 
  -9  12   5        2.97        3.39      1.87 o 
  -8  12   5       32.96       31.59      4.56 o 
  -7  12   5        0.18        3.23      2.83 o 
  -6  12   5       34.10       37.09      3.95 o 
  -5  12   5       57.93       67.76      9.13 o 
  -4  12   5        1.06        4.49      1.37 o 
  -3  12   5      178.29      156.21     14.89 o 
  -2  12   5        0.96        4.40      2.92 o 
  -1  12   5      126.09      147.22     16.34 o 
   0  12   5        0.06        4.60      1.72 o 
   1  12   5      290.53      284.37     31.18 o 
   2  12   5       28.57       21.54      3.48 o 
   3  12   5        2.82        3.10      2.00 o 
   4  12   5        7.90       18.43      4.73 o 
   5  12   5       18.38       22.78      4.61 o 
  -8  13   5        6.29       11.47      3.20 o 
  -7  13   5       50.68       45.86      5.30 o 
  -6  13   5       11.98        8.37      2.05 o 
  -5  13   5      141.20      132.59      8.48 o 
  -4  13   5       24.78       20.56      3.02 o 
  -3  13   5        0.20        4.97      1.66 o 
  -2  13   5      110.61       91.16      6.38 o 
  -1  13   5        3.95        3.29      1.71 o 
   0  13   5        9.36       10.18      4.99 o 
   1  13   5      186.95      159.34     11.10 o 
   2  13   5        0.17        3.20      1.85 o 
   3  13   5      277.42      268.19     14.76 o 
   4  13   5        8.99        6.21      3.06 o 
  -7  14   5        4.38        5.26      1.91 o 
  -6  14   5       17.14       21.55      5.05 o 
  -5  14   5        0.05        8.89      3.02 o 
  -4  14   5        5.42        4.10      2.13 o 
  -3  14   5        6.66       18.14      3.06 o 
  -2  14   5        5.66        6.08      3.63 o 
  -1  14   5       12.31        6.86      3.90 o 
   0  14   5        0.76        3.60      1.95 o 
   1  14   5       47.65       39.29      5.38 o 
   2  14   5        0.48        2.33      1.57 o 
   3  14   5        4.18        2.65      3.36 o 
  -5  15   5       23.39       30.14      4.27 o 
  -4  15   5       60.57       45.13     11.69 o 
  -3  15   5       57.24       48.50      9.37 o 
  -2  15   5       13.73        9.80      3.50 o 
  -1  15   5        2.86        5.26      3.64 o 
   0  15   5        1.53        1.55      2.81 o 
 -14   0   6       37.83       39.08      8.45 o 
 -13   0   6       76.58       86.35     12.26 o 
 -12   0   6       77.21       93.59     10.02 o 
 -11   0   6       67.49       68.02      5.53 o 
 -10   0   6      137.00      136.64      8.85 o 
  -9   0   6      725.15      608.67     63.65 o 
  -8   0   6       15.10        6.05      1.28 o 
  -7   0   6     1698.45     1603.51     20.54 o 
  -6   0   6     2576.95     2278.73     31.63 o 
  -5   0   6      113.24      128.93      4.40 o 
  -4   0   6      442.32      391.64      9.53 o 
  -3   0   6      490.90      423.94     10.18 o 
  -2   0   6     1346.86     1265.51     25.87 o 
  -1   0   6      723.89      579.81      8.22 o 
   0   0   6      909.65      855.57     40.16 o 
   1   0   6     2066.12     2003.16     34.32 o 
   2   0   6      193.32      235.49      6.84 o 
   3   0   6     3767.10     3908.18    101.68 o 
   4   0   6       71.84       76.10      5.62 o 
   5   0   6     2913.20     2888.03    358.97 o 
   6   0   6      711.56      723.39     24.91 o 
   7   0   6      435.07      415.33     16.00 o 
   8   0   6       19.93       24.79      5.85 o 
   9   0   6      341.58      332.21     25.47 o 
 -14   1   6      665.99      715.36     32.05 o 
 -13   1   6        7.30        5.66      2.02 o 
 -12   1   6      167.21      162.80      6.05 o 
 -11   1   6      102.67      118.31      4.40 o 
 -10   1   6      158.42      139.63     10.83 o 
  -9   1   6      341.36      323.76     14.65 o 
  -8   1   6       97.31      115.61      5.29 o 
  -7   1   6     4957.81     5122.23     64.32 o 
  -6   1   6      661.78      745.72     11.60 o 
  -5   1   6       66.76       53.15      1.87 o 
  -4   1   6       70.89       79.01      2.75 o 
  -3   1   6      536.99      559.95     15.47 o 
  -1   1   6       24.49       25.18      1.46 o 
   0   1   6      144.86      195.77      4.45 o 
   1   1   6      688.84      690.11     18.24 o 
   2   1   6      513.34      416.84     12.64 o 
   3   1   6     1273.82     1346.05     56.97 o 
   4   1   6      250.38      268.13     12.02 o 
   5   1   6     1057.49     1024.18     43.70 o 
   6   1   6      266.35      258.97     14.60 o 
   7   1   6       26.05       23.81      2.97 o 
   8   1   6       71.61       76.35      8.30 o 
   9   1   6       11.11       16.61      3.76 o 
 -14   2   6       22.16       29.21      4.58 o 
 -13   2   6      135.72      142.40     17.96 o 
 -12   2   6       84.56      115.71      7.65 o 
 -11   2   6       24.21       19.62     11.74 o 
 -10   2   6       41.70       53.53     12.94 o 
  -9   2   6       28.19       16.36      1.94 o 
  -8   2   6      382.41      366.02     12.27 o 
  -7   2   6      691.99      711.67     11.80 o 
  -6   2   6      827.47      882.46     15.02 o 
  -5   2   6      514.54      497.96      5.84 o 
  -4   2   6      560.47      500.46      8.41 o 
  -3   2   6      149.64      136.89      3.48 o 
  -2   2   6      616.29      654.11      7.93 o 
  -1   2   6     2948.49     2999.12     29.53 o 
   0   2   6      734.74      687.58      8.08 o 
   1   2   6       73.59       98.06      2.78 o 
   2   2   6       50.89       36.32      2.76 o 
   3   2   6      140.05      131.59      9.03 o 
   4   2   6      209.92      203.08      8.39 o 
   5   2   6      139.40      134.35     13.07 o 
   6   2   6      169.86      169.62      5.66 o 
   7   2   6       92.22      104.70      7.75 o 
   8   2   6       15.64       22.96      5.29 o 
   9   2   6        1.08        9.87      3.49 o 
 -14   3   6       25.27       22.55      7.12 o 
 -13   3   6      163.58      161.32      9.35 o 
 -12   3   6      115.63      132.28      8.63 o 
 -11   3   6       96.03       90.08      5.24 o 
 -10   3   6       91.10      103.19      4.12 o 
  -9   3   6      984.73     1020.91     38.76 o 
  -8   3   6      205.69      186.72      7.10 o 
  -7   3   6      587.91      607.27     13.07 o 
  -6   3   6      750.70      812.51     14.16 o 
  -5   3   6     1798.12     1724.84     27.47 o 
  -4   3   6     1165.26     1149.84     20.19 o 
  -3   3   6      977.38      865.25     10.36 o 
  -2   3   6      395.36      496.45     13.33 o 
  -1   3   6     2206.92     2448.20     33.22 o 
   0   3   6     2027.60     2023.50     36.40 o 
   1   3   6      165.85      142.83      4.67 o 
   2   3   6        1.79        4.22      1.44 o 
   3   3   6     2125.68     2163.52     58.75 o 
   4   3   6      181.53      191.84      8.36 o 
   5   3   6      176.88      168.32      3.83 o 
   6   3   6      624.75      681.30     22.11 o 
   7   3   6      463.09      461.65     20.46 o 
   8   3   6        4.61        5.08      1.62 o 
   9   3   6       45.27       39.79      5.82 o 
 -14   4   6        4.75        9.19      3.02 o 
 -13   4   6      190.27      201.65     10.22 o 
 -12   4   6        4.20        9.83      2.87 o 
 -11   4   6      522.99      489.94     20.22 o 
 -10   4   6        7.39       16.42      4.11 o 
  -9   4   6      123.04      126.14      7.49 o 
  -8   4   6      284.34      299.21     15.17 o 
  -7   4   6      168.77      152.91      5.71 o 
  -6   4   6       20.05        9.78      0.81 o 
  -5   4   6       85.58      106.07      6.68 o 
  -4   4   6        6.43        4.63      0.53 o 
  -3   4   6     1143.10     1017.29     15.50 o 
  -2   4   6      132.12      112.41      3.32 o 
  -1   4   6     2810.70     2968.38     61.56 o 
   0   4   6      525.26      493.75     10.45 o 
   1   4   6      475.03      460.64      9.85 o 
   2   4   6       73.35       94.35      5.89 o 
   3   4   6       40.36       48.46      3.14 o 
   4   4   6      760.59      759.74     29.80 o 
   5   4   6       55.07       54.41      2.98 o 
   6   4   6      234.67      232.69     10.49 o 
   7   4   6        0.10        1.95      2.68 o 
   8   4   6        0.90        5.91      4.88 o 
   9   4   6       12.19       10.46      3.35 o 
 -14   5   6        0.32        3.29      2.83 o 
 -13   5   6       17.66       20.96      4.61 o 
 -12   5   6        0.80        7.07      2.81 o 
 -11   5   6      117.19      126.39     10.25 o 
 -10   5   6        4.06        7.33      2.66 o 
  -9   5   6      439.63      457.62     13.71 o 
  -8   5   6      197.97      196.64     18.40 o 
  -7   5   6       20.90       23.73      1.56 o 
  -6   5   6      492.97      440.85     10.56 o 
  -5   5   6      536.66      543.69     26.29 o 
  -4   5   6      427.63      358.25      7.97 o 
  -3   5   6        4.83        2.36      0.52 o 
  -2   5   6        0.58        3.59      3.39 o 
  -1   5   6      987.44     1025.61     17.38 o 
   0   5   6       57.61       67.92      2.30 o 
   1   5   6      419.33      391.79      6.41 o 
   2   5   6      155.27      180.93      7.38 o 
   3   5   6      168.53      180.48      6.04 o 
   4   5   6       62.44       55.98      5.30 o 
   5   5   6        1.08        3.20      3.30 o 
   6   5   6      544.94      499.77      9.71 o 
   7   5   6        1.75        3.69      2.70 o 
   8   5   6      140.09      117.21     10.12 o 
   9   5   6       28.78       19.53      3.16 o 
 -13   6   6       34.18       36.24      6.03 o 
 -12   6   6       12.64       27.72      3.80 o 
 -11   6   6        8.02        5.80      1.93 o 
 -10   6   6       10.00       12.70      2.32 o 
  -9   6   6        1.37        3.02      1.71 o 
  -8   6   6      103.43      108.43      6.97 o 
  -7   6   6      869.74      833.36     23.26 o 
  -6   6   6       13.15       16.92      1.50 o 
  -5   6   6       16.11       33.16      3.19 o 
  -4   6   6       32.85       32.16      2.13 o 
  -3   6   6     2750.67     3030.78     68.03 o 
  -2   6   6        2.03        2.87      0.88 o 
  -1   6   6       20.51       20.89      2.11 o 
   0   6   6      383.63      424.78     10.40 o 
   1   6   6       11.63       10.22      3.58 o 
   2   6   6        0.92        2.80      1.41 o 
   3   6   6       25.43       38.93      5.17 o 
   4   6   6      682.27      646.91     21.05 o 
   5   6   6       93.88       88.94      7.85 o 
   6   6   6        5.38        9.23      2.44 o 
   7   6   6        0.99        4.17      2.11 o 
   8   6   6       11.16       19.79      4.40 o 
 -13   7   6       14.54       11.71      8.92 o 
 -12   7   6       14.33       22.44      4.16 o 
 -11   7   6        1.67        4.61      2.02 o 
 -10   7   6       17.80       28.28      3.18 o 
  -9   7   6      360.49      418.73     21.84 o 
  -8   7   6       17.91       16.93      1.92 o 
  -7   7   6      429.79      449.34     45.06 o 
  -6   7   6      304.99      291.55     10.12 o 
  -5   7   6        7.22        4.10      1.27 o 
  -4   7   6      381.60      393.23     10.20 o 
  -3   7   6       31.89       35.23      2.12 o 
  -2   7   6      144.11      125.88      4.84 o 
  -1   7   6       28.18       25.55      2.16 o 
   0   7   6      306.74      312.82     11.67 o 
   1   7   6      405.32      362.55      8.64 o 
   2   7   6      209.84      183.51      9.72 o 
   3   7   6      266.29      287.50     13.80 o 
   4   7   6        1.61        9.26      2.73 o 
   5   7   6        1.58        3.38      2.14 o 
   6   7   6      104.99      117.16     14.95 o 
   7   7   6       18.43       17.53      6.14 o 
   8   7   6       45.26       36.60     13.84 o 
 -12   8   6      118.62      118.01      6.52 o 
 -11   8   6        3.66       11.37      2.90 o 
 -10   8   6       15.72       13.20      2.40 o 
  -9   8   6       21.83       15.93      2.44 o 
  -8   8   6      423.97      422.81     18.47 o 
  -7   8   6      325.09      368.08      8.97 o 
  -6   8   6       12.67       10.74      3.47 o 
  -5   8   6        1.77        5.93      1.03 o 
  -4   8   6      251.63      234.16     11.93 o 
  -3   8   6       30.60       29.69      4.30 o 
  -2   8   6        1.73        5.35      4.32 o 
  -1   8   6      273.98      273.89      9.45 o 
   0   8   6      279.96      243.20     15.92 o 
   1   8   6       29.68       40.50      6.83 o 
   2   8   6       28.19       19.35      3.12 o 
   3   8   6      802.92      844.03     19.82 o 
   4   8   6      142.16      134.69      5.83 o 
   5   8   6      270.48      227.29     13.70 o 
   6   8   6       12.52       18.35      7.43 o 
   7   8   6        1.87        5.91      2.17 o 
 -12   9   6       98.71      103.06     16.72 o 
 -11   9   6        1.68        2.79      1.70 o 
 -10   9   6      393.10      370.10     16.16 o 
  -9   9   6        6.16        7.39      2.32 o 
  -8   9   6       11.19       11.93      2.35 o 
  -7   9   6       53.47       68.82     10.90 o 
  -6   9   6        2.39        4.07      1.41 o 
  -5   9   6     1148.55     1201.26     41.79 o 
  -4   9   6       49.32       50.44      6.68 o 
  -3   9   6       94.64       76.61      3.89 o 
  -2   9   6        8.55        8.00      3.94 o 
  -1   9   6       75.18       90.02     15.57 o 
   0   9   6       54.75       58.72      4.91 o 
   1   9   6      175.28      178.19      5.02 o 
   2   9   6      544.99      541.94     23.59 o 
   3   9   6      228.75      196.80     13.73 o 
   4   9   6       23.51       18.01      3.42 o 
   5   9   6        0.78       18.13      4.08 o 
   6   9   6        0.00        5.69      4.37 o 
   7   9   6      115.96      122.96     13.95 o 
 -11  10   6       18.20       28.77      5.54 o 
 -10  10   6        9.94       11.97      3.80 o 
  -9  10   6        8.57       11.60      2.10 o 
  -8  10   6        0.86        3.88      1.70 o 
  -7  10   6       15.92       16.29      3.35 o 
  -6  10   6       90.80      106.32     10.63 o 
  -5  10   6       70.97       60.58      7.31 o 
  -4  10   6      396.10      374.25     23.94 o 
  -3  10   6      156.57      165.39     13.80 o 
  -2  10   6      169.78      168.92      4.61 o 
  -1  10   6       99.05       85.12      3.86 o 
   0  10   6      104.87       94.50      6.60 o 
   1  10   6      113.56      127.86      7.05 o 
   2  10   6       94.61       99.22     14.46 o 
   3  10   6        6.60        5.81      2.12 o 
   4  10   6       89.51      111.40      6.88 o 
   5  10   6       16.43       16.64      3.92 o 
   6  10   6      140.00      167.83      8.10 o 
 -10  11   6        0.16        5.73      2.80 o 
  -9  11   6       79.99       88.00      6.77 o 
  -8  11   6        6.78        3.96      2.48 o 
  -7  11   6      115.49      143.64      9.72 o 
  -6  11   6        8.53       13.47      2.78 o 
  -5  11   6        3.46       -1.17      3.10 o 
  -4  11   6       45.73       40.38      2.78 o 
  -3  11   6       36.89       27.45      2.49 o 
  -2  11   6        7.72        7.61      1.75 o 
  -1  11   6       27.01       29.67      3.73 o 
   0  11   6       70.30       82.08     10.64 o 
   1  11   6       97.75      100.27      9.54 o 
   2  11   6        0.02        2.71      3.32 o 
   3  11   6       76.27       83.33     10.52 o 
   4  11   6       32.43       33.59      7.59 o 
   5  11   6        9.12        9.28      2.86 o 
  -9  12   6        0.47        4.89      2.10 o 
  -8  12   6       64.88       58.51      6.27 o 
  -7  12   6        8.02        5.76      4.95 o 
  -6  12   6       84.87       98.77      5.91 o 
  -5  12   6       12.32       11.49      2.13 o 
  -4  12   6     1123.04     1190.87     82.91 o 
  -3  12   6       12.02        9.54      2.25 o 
  -2  12   6       14.31       17.75      2.83 o 
  -1  12   6        6.73       11.87      2.70 o 
   0  12   6        3.17        9.42      3.06 o 
   1  12   6       51.97       88.20      6.77 o 
   2  12   6        9.60        6.96      3.06 o 
   3  12   6       31.26       36.99      4.95 o 
   4  12   6       13.07       20.71      7.03 o 
   5  12   6        0.46        8.01      4.25 o 
  -8  13   6      100.68       98.23     14.28 o 
  -7  13   6      197.72      235.16     16.61 o 
  -6  13   6        0.87        4.88      2.33 o 
  -5  13   6       60.27       88.24      6.51 o 
  -4  13   6        3.74        7.47      3.17 o 
  -3  13   6       48.29       24.51      4.42 o 
  -2  13   6      188.73      222.73     12.30 o 
  -1  13   6        3.77        4.40      1.88 o 
   0  13   6      205.34      226.95     11.75 o 
   1  13   6       20.11       33.75     12.59 o 
   2  13   6       18.61       23.23      4.70 o 
   3  13   6       10.36        9.34      3.40 o 
  -7  14   6       92.55       80.85     14.82 o 
  -6  14   6       38.57       39.09      6.83 o 
  -5  14   6       31.67       31.51      5.34 o 
  -4  14   6       26.37       29.25      4.32 o 
  -3  14   6      102.60       99.83     29.81 o 
  -2  14   6        1.31        2.57      4.72 o 
  -1  14   6       44.68       50.24      6.74 o 
   0  14   6        9.02        7.41      5.15 o 
   1  14   6        7.23       18.54     10.25 o 
   2  14   6       86.74       81.69     22.80 o 
  -4  15   6       32.43       27.77      4.07 o 
  -3  15   6        2.84        5.38      1.97 o 
  -2  15   6       15.49       10.14      3.30 o 
  -1  15   6       28.60       20.90      3.78 o 
 -14   1   7        0.30        4.12      1.95 o 
 -13   1   7       60.41       54.07      5.96 o 
 -12   1   7        0.14        3.41      2.02 o 
 -11   1   7       93.83       94.13      4.59 o 
 -10   1   7      567.54      507.29     45.60 o 
  -9   1   7      477.90      435.24     12.96 o 
  -8   1   7        0.17        4.44      3.69 o 
  -7   1   7      251.01      220.31      4.41 o 
  -6   1   7        0.39        5.27      1.30 o 
  -5   1   7      176.48      201.06      5.25 o 
  -4   1   7      711.18      687.51      8.81 o 
  -3   1   7     2145.46     2411.94     27.99 o 
  -2   1   7       90.64       91.90      2.72 o 
  -1   1   7     1268.99     1296.80     16.42 o 
   0   1   7       12.02        9.69      1.16 o 
   1   1   7        1.53        3.83      0.85 o 
   2   1   7       16.63       20.51      1.67 o 
   3   1   7      173.02      195.73      8.01 o 
   4   1   7        2.51        4.51      1.92 o 
   5   1   7      692.60      713.71     17.99 o 
   6   1   7      148.65      138.21      5.54 o 
   7   1   7      182.91      187.93     11.47 o 
   8   1   7      119.92      100.61      6.95 o 
   9   1   7        0.07        5.09      2.20 o 
 -14   2   7       41.59       41.81      5.88 o 
 -13   2   7       54.11       39.41      6.69 o 
 -12   2   7       11.56       13.89      4.04 o 
 -11   2   7     1441.05     1474.39     31.84 o 
 -10   2   7      437.43      457.01     16.19 o 
  -9   2   7      271.05      278.60     12.22 o 
  -8   2   7      118.98      124.08     11.02 o 
  -7   2   7        5.58        5.67      0.69 o 
  -6   2   7     1145.75     1076.36     13.10 o 
  -5   2   7      153.01      164.05      4.73 o 
  -4   2   7      585.43      546.31     18.56 o 
  -3   2   7      755.19      770.81     12.42 o 
  -2   2   7     2109.57     2372.48     25.15 o 
  -1   2   7       19.34       24.89      1.64 o 
   0   2   7      947.99      986.71     18.04 o 
   1   2   7      286.00      299.84     10.14 o 
   2   2   7      107.69      114.69      6.31 o 
   3   2   7      555.19      598.73     16.50 o 
   4   2   7       23.59       29.66      4.71 o 
   5   2   7      996.63      987.55     22.54 o 
   6   2   7      120.37      126.98      5.35 o 
   7   2   7       74.70       71.89      5.08 o 
   8   2   7       24.04       33.81      4.86 o 
   9   2   7       12.63       20.36      4.98 o 
 -14   3   7       69.49       53.12      7.23 o 
 -13   3   7        1.06        5.24      1.93 o 
 -12   3   7       15.74       13.05      2.88 o 
 -11   3   7        7.89        7.47      4.79 o 
 -10   3   7      254.37      234.02     10.36 o 
  -9   3   7       51.98       39.08      4.40 o 
  -8   3   7        0.00        1.98      1.83 o 
  -7   3   7       71.90       83.42      2.69 o 
  -6   3   7        1.54        2.44      0.92 o 
  -5   3   7      134.09      129.08      2.78 o 
  -4   3   7       30.53       24.50      1.77 o 
  -3   3   7      188.69      158.64     10.95 o 
  -2   3   7      257.49      279.16      7.60 o 
  -1   3   7       35.09       18.56      1.16 o 
   0   3   7       94.45      100.52      2.58 o 
   1   3   7        4.79        5.17      1.32 o 
   2   3   7      243.11      229.62     14.51 o 
   3   3   7       43.89       49.20      3.30 o 
   4   3   7      219.17      231.99     15.83 o 
   5   3   7       38.23       30.82      3.59 o 
   6   3   7      954.24      911.49     28.23 o 
   7   3   7       19.95       15.96      2.69 o 
   8   3   7       15.87       11.22      3.33 o 
 -14   4   7        9.94       14.55      7.69 o 
 -13   4   7       98.40      119.29     17.17 o 
 -12   4   7       21.27       21.92      3.88 o 
 -11   4   7      280.56      259.17     14.05 o 
 -10   4   7        7.11        8.37      7.27 o 
  -9   4   7      131.70      135.47      9.97 o 
  -8   4   7       19.74       18.02      1.77 o 
  -7   4   7       10.86        7.94      0.97 o 
  -6   4   7      517.32      532.12      7.80 o 
  -5   4   7     3263.55     3597.27     62.69 o 
  -4   4   7       21.54       30.37      2.57 o 
  -3   4   7     1572.01     1583.88     41.59 o 
  -2   4   7       30.18       25.57      2.24 o 
  -1   4   7      507.78      466.94     11.39 o 
   0   4   7       19.83       20.38      1.28 o 
   1   4   7       50.41       47.85      3.42 o 
   2   4   7      404.05      383.82     19.24 o 
   3   4   7      202.55      191.22      8.04 o 
   4   4   7       74.91       74.64      3.49 o 
   5   4   7       67.45       56.88      6.96 o 
   6   4   7      166.65      185.16      8.97 o 
   7   4   7       36.09       35.65      6.24 o 
   8   4   7       13.74       14.64      8.27 o 
 -14   5   7        0.52        5.15      2.33 o 
 -13   5   7       49.89       47.63      7.85 o 
 -12   5   7       39.87       31.46      3.45 o 
 -11   5   7      220.73      245.35      7.77 o 
 -10   5   7       99.38       93.65      4.98 o 
  -9   5   7      762.46      822.88     25.71 o 
  -8   5   7      165.61      150.85     11.25 o 
  -7   5   7      850.52      820.85     15.12 o 
  -6   5   7       11.75        5.50      0.70 o 
  -5   5   7        2.97        5.53      0.57 o 
  -4   5   7      178.05      212.06      4.97 o 
  -3   5   7      180.00      192.51      3.56 o 
  -2   5   7      569.17      584.73     15.68 o 
  -1   5   7      342.84      312.71      6.59 o 
   0   5   7       63.18       54.75      3.29 o 
   1   5   7       92.40       99.50      4.09 o 
   2   5   7        3.37        3.01      2.32 o 
   3   5   7      228.71      228.68     11.33 o 
   4   5   7      414.00      418.74      9.01 o 
   5   5   7      298.40      315.74     11.27 o 
   6   5   7      139.80      151.61      9.29 o 
   7   5   7      135.59      143.10     22.19 o 
   8   5   7       50.40       56.00      7.17 o 
 -13   6   7      260.69      281.93     10.86 o 
 -12   6   7       40.09       38.04      5.35 o 
 -11   6   7        7.09        9.32      2.46 o 
 -10   6   7      205.59      228.51     13.47 o 
  -9   6   7      425.62      380.12     11.61 o 
  -8   6   7      190.84      226.81     14.34 o 
  -7   6   7        7.24        8.30      1.80 o 
  -6   6   7      678.16      788.19     39.59 o 
  -5   6   7      315.90      303.11     11.40 o 
  -4   6   7       68.40       67.29      3.48 o 
  -3   6   7     1033.50     1000.21     15.63 o 
  -2   6   7       39.83       35.74      2.32 o 
  -1   6   7       14.08       14.50      1.80 o 
   0   6   7        0.05        2.05      0.79 o 
   1   6   7      256.15      272.49     25.42 o 
   2   6   7      205.15      216.85     12.74 o 
   3   6   7      920.96      955.43     17.18 o 
   4   6   7       65.54       48.73      3.47 o 
   5   6   7        8.51        8.91      1.62 o 
   6   6   7      107.65      110.30     12.78 o 
   7   6   7       76.46       73.86      6.92 o 
   8   6   7       28.20       23.92      5.83 o 
 -13   7   7       11.87       11.95      3.94 o 
 -12   7   7        5.57       15.26      3.54 o 
 -11   7   7      506.84      552.25     15.74 o 
 -10   7   7      202.30      206.08     20.43 o 
  -9   7   7       16.50       12.59      5.80 o 
  -8   7   7       24.09       21.19      2.45 o 
  -7   7   7       55.67       53.61      8.67 o 
  -6   7   7       15.84       11.27      1.52 o 
  -5   7   7      144.38      156.37      7.78 o 
  -4   7   7       57.66       75.99      6.62 o 
  -3   7   7       51.52       60.83      2.83 o 
  -2   7   7      691.22      657.80     28.27 o 
  -1   7   7       47.92       34.18      4.16 o 
   0   7   7        0.10        2.17      1.44 o 
   1   7   7      662.09      631.66     22.00 o 
   2   7   7      176.42      195.07      7.02 o 
   3   7   7      454.00      492.88     25.58 o 
   4   7   7      403.34      438.67     11.94 o 
   5   7   7      303.42      325.17     10.55 o 
   6   7   7        0.02       10.98      3.80 o 
   7   7   7        2.34        4.76      2.29 o 
 -12   8   7       57.04       54.28      8.44 o 
 -11   8   7       15.28       15.57      3.15 o 
 -10   8   7      116.14      130.46     10.21 o 
  -9   8   7       37.51       34.29      5.63 o 
  -8   8   7      866.78      895.50     18.95 o 
  -7   8   7       17.81       13.74      1.97 o 
  -6   8   7        2.91        2.25      1.88 o 
  -5   8   7      152.69      135.07      6.74 o 
  -4   8   7       62.84       50.64      4.24 o 
  -3   8   7      244.64      237.49      9.58 o 
  -2   8   7      324.47      306.92      7.26 o 
  -1   8   7     1973.03     1988.95     69.87 o 
   0   8   7      192.45      160.03     13.94 o 
   1   8   7      215.51      229.05      6.58 o 
   2   8   7        2.64        3.70      1.66 o 
   3   8   7       90.09       74.72      4.14 o 
   4   8   7        8.42       13.61      3.08 o 
   5   8   7        0.54        3.90      2.20 o 
   6   8   7        3.77        5.89      2.19 o 
   7   8   7       25.93       24.61      5.06 o 
 -12   9   7      111.73      113.85     13.20 o 
 -11   9   7        3.48        7.15      2.79 o 
 -10   9   7       21.76       29.74      4.10 o 
  -9   9   7       51.59       52.05      4.46 o 
  -8   9   7        9.36        7.70      1.43 o 
  -7   9   7      140.07      117.06      9.50 o 
  -6   9   7      238.89      224.13      7.51 o 
  -5   9   7      366.44      389.17     16.92 o 
  -4   9   7     2951.32     2955.87    211.09 o 
  -3   9   7      410.98      433.53     22.30 o 
  -2   9   7       52.90       41.80      5.42 o 
  -1   9   7       34.08       28.27      4.23 o 
   0   9   7      134.10      136.90     21.03 o 
   1   9   7       19.57       18.17      3.18 o 
   2   9   7        0.82        7.75      2.54 o 
   3   9   7      773.73      779.70     41.55 o 
   4   9   7       89.68       77.13      5.23 o 
   5   9   7      238.17      240.75     12.01 o 
   6   9   7       99.61       89.23      6.85 o 
 -11  10   7       77.85       95.52     19.98 o 
 -10  10   7       30.94       28.31      6.17 o 
  -9  10   7        9.51       15.55      3.13 o 
  -8  10   7       54.71       57.41      5.13 o 
  -7  10   7       72.20       67.28     12.67 o 
  -6  10   7        4.74        9.61      1.77 o 
  -5  10   7      162.42      164.18      7.72 o 
  -4  10   7        5.45        1.49      1.22 o 
  -3  10   7      249.49      241.20     17.60 o 
  -2  10   7        3.69        9.14      5.80 o 
  -1  10   7       22.56       30.42      4.58 o 
   0  10   7      263.85      260.78     11.43 o 
   1  10   7        5.95        4.34      3.13 o 
   2  10   7        6.27        8.73      2.53 o 
   3  10   7       16.27       10.21      2.43 o 
   4  10   7        0.75       10.00      4.82 o 
   5  10   7       11.21       10.38      5.02 o 
 -10  11   7       10.41        3.32      1.50 o 
  -9  11   7      219.88      222.42     24.72 o 
  -8  11   7       32.08       21.69      3.59 o 
  -7  11   7      110.82      119.89     11.87 o 
  -6  11   7       17.32       18.64      2.34 o 
  -5  11   7      744.92      804.28     20.11 o 
  -4  11   7       47.02       44.82      3.83 o 
  -3  11   7        8.32        8.34      1.86 o 
  -2  11   7      146.27      149.01     12.31 o 
  -1  11   7      199.16      219.09      9.98 o 
   0  11   7       12.16       11.60      4.73 o 
   1  11   7      465.41      410.18     12.21 o 
   2  11   7       49.58       23.31      4.88 o 
   3  11   7      114.29      129.08     27.61 o 
   4  11   7        0.65        6.09      2.64 o 
   5  11   7       44.90       33.68     11.65 o 
  -9  12   7        0.12        2.49      1.77 o 
  -8  12   7       56.64       59.63      7.10 o 
  -7  12   7      101.61       80.49      4.81 o 
  -6  12   7       17.39       18.94      3.17 o 
  -5  12   7      102.78       70.32      5.10 o 
  -4  12   7      569.25      506.26     13.59 o 
  -3  12   7      259.76      256.75      8.44 o 
  -2  12   7       10.45        7.96      2.27 o 
  -1  12   7       28.39       30.52      4.92 o 
   0  12   7      211.73      195.17      9.13 o 
   1  12   7       26.97       26.15      8.11 o 
   2  12   7       30.40       23.56      4.69 o 
   3  12   7        1.64        2.58      3.23 o 
   4  12   7       32.59       29.06      3.54 o 
  -8  13   7        1.56        3.74      2.01 o 
  -7  13   7       14.56       22.40      4.51 o 
  -6  13   7        0.73        0.87      2.30 o 
  -5  13   7       42.31       55.06      3.90 o 
  -4  13   7        0.58        2.11      1.32 o 
  -3  13   7       15.12       10.78      2.82 o 
  -2  13   7        5.02        5.86      1.96 o 
  -1  13   7       17.93       13.37      2.98 o 
   0  13   7       43.26       64.74     17.12 o 
   1  13   7      120.18      104.54     14.10 o 
   2  13   7       10.30       10.73      3.12 o 
  -6  14   7       19.76       17.02      2.81 o 
  -5  14   7      113.47       75.23     10.32 o 
  -4  14   7        7.05        5.22      1.90 o 
  -3  14   7       33.94       27.72      5.32 o 
  -2  14   7       10.21       10.50      2.90 o 
  -1  14   7        2.28        6.15      5.20 o 
   0  14   7       70.96       71.19     11.61 o 
   1  14   7        0.11        3.53      4.10 o 
 -14   0   8      147.46      179.92     15.09 o 
 -13   0   8      120.65       82.39     11.82 o 
 -12   0   8       10.92        6.77      2.37 o 
 -11   0   8       91.00       98.77      6.06 o 
 -10   0   8      961.31      967.62     36.93 o 
  -9   0   8      513.71      559.12     21.44 o 
  -8   0   8        3.86        4.23      2.87 o 
  -7   0   8        9.14        7.40      1.00 o 
  -6   0   8       74.95       76.37      3.09 o 
  -5   0   8       40.92       38.44      5.35 o 
  -4   0   8     1536.70     1763.94     22.02 o 
  -3   0   8     9206.97    10504.37    197.86 o 
  -2   0   8    13356.66    16622.19    229.96 o 
  -1   0   8      288.71      354.97     16.69 o 
   0   0   8      211.35      191.92     11.48 o 
   1   0   8      733.84      749.59     29.29 o 
   2   0   8     1576.10     1572.14     56.58 o 
   3   0   8       47.63       47.20      5.20 o 
   4   0   8       93.56      117.92      5.91 o 
   5   0   8       76.57       75.39      5.37 o 
   6   0   8       14.70       33.31      4.67 o 
   7   0   8       37.87       37.21      4.51 o 
   8   0   8        0.68       12.29      4.12 o 
 -14   1   8      250.50      259.91     14.33 o 
 -13   1   8      226.93      211.31     12.60 o 
 -12   1   8       61.45       67.82      6.75 o 
 -11   1   8      235.16      239.36      7.47 o 
 -10   1   8      208.33      190.61      9.01 o 
  -9   1   8      132.07      136.93      8.72 o 
  -8   1   8      577.39      593.19     23.20 o 
  -7   1   8      112.27       94.78      3.30 o 
  -6   1   8     1760.71     1710.05     29.99 o 
  -5   1   8       84.04       75.13      3.59 o 
  -4   1   8      314.06      364.77      4.50 o 
  -3   1   8     3593.29     4142.77     38.67 o 
  -2   1   8      406.33      320.34      4.34 o 
  -1   1   8      431.33      495.51     12.11 o 
   0   1   8       21.16       24.00      1.66 o 
   1   1   8      594.59      556.73     18.69 o 
   2   1   8      196.51      189.44      7.69 o 
   3   1   8      166.86      160.71      8.88 o 
   4   1   8      100.39       85.57      8.98 o 
   5   1   8      207.19      218.26     10.15 o 
   6   1   8       61.95       83.43      7.21 o 
   7   1   8      102.32      123.77      7.15 o 
   8   1   8       84.56       73.82     18.62 o 
 -14   2   8       45.63       67.19      5.28 o 
 -13   2   8       49.55       59.86      6.68 o 
 -12   2   8      180.82      193.88     11.42 o 
 -11   2   8      798.75      727.59     28.64 o 
 -10   2   8      595.09      617.42     21.24 o 
  -9   2   8      418.45      475.78     13.19 o 
  -8   2   8     1826.37     1747.67     48.61 o 
  -7   2   8      308.93      313.53      4.58 o 
  -6   2   8        0.77        1.61      0.34 o 
  -5   2   8     1124.78     1135.52     17.11 o 
  -4   2   8      275.92      274.03      5.63 o 
  -3   2   8     3228.01     3024.73    120.53 o 
  -2   2   8     3414.60     3660.09     34.39 o 
  -1   2   8      904.85      866.65     12.34 o 
   0   2   8      247.33      221.03      6.74 o 
   1   2   8     1231.25     1269.45     27.17 o 
   2   2   8      148.15      148.06      7.59 o 
   3   2   8      175.26      166.74      8.09 o 
   4   2   8       32.46       25.50      4.53 o 
   5   2   8      478.22      495.68     16.45 o 
   6   2   8       74.48       87.28      5.35 o 
   7   2   8       10.68       14.27      8.04 o 
   8   2   8        6.85        8.89      2.38 o 
 -14   3   8       76.12       86.80      7.41 o 
 -13   3   8      277.10      284.25     12.76 o 
 -12   3   8        0.42        5.64      5.48 o 
 -11   3   8       27.40       28.24      4.50 o 
 -10   3   8      477.27      532.93      9.07 o 
  -9   3   8       24.51       13.31      1.90 o 
  -8   3   8        0.16        2.78      0.87 o 
  -7   3   8       16.54       10.00      1.06 o 
  -6   3   8       37.31       39.07      2.96 o 
  -5   3   8      224.88      251.46     19.17 o 
  -4   3   8      227.62      222.95      5.91 o 
  -3   3   8        3.14        5.51      1.62 o 
  -2   3   8        5.96        8.65      0.39 o 
  -1   3   8      486.02      465.98     14.45 o 
   0   3   8       62.24       55.87      3.18 o 
   1   3   8      121.28      143.38      7.56 o 
   2   3   8      189.87      194.74      9.53 o 
   3   3   8      734.36      744.17     16.95 o 
   4   3   8       36.84       40.00      2.90 o 
   5   3   8      170.31      184.04      6.30 o 
   6   3   8      269.75      255.83      8.50 o 
   7   3   8       17.47       22.86      7.53 o 
   8   3   8       85.68       81.12     10.10 o 
 -14   4   8       42.43       53.64      7.23 o 
 -13   4   8       11.77       16.85      3.65 o 
 -12   4   8        4.01        4.82      5.28 o 
 -11   4   8      176.87      177.76      8.61 o 
 -10   4   8      470.99      449.88     12.88 o 
  -9   4   8        1.92        4.98      2.10 o 
  -8   4   8       74.09       66.58      7.01 o 
  -7   4   8      178.61      172.29      5.11 o 
  -6   4   8       24.17       40.39      2.76 o 
  -5   4   8      721.24      751.83     11.64 o 
  -4   4   8      176.38      173.59      4.79 o 
  -3   4   8       39.66       33.65      1.91 o 
  -2   4   8       48.00       51.25      1.57 o 
  -1   4   8       77.99       77.88      3.28 o 
   0   4   8      889.10      875.85     17.92 o 
   1   4   8        4.06        8.52      1.71 o 
   2   4   8        1.50        2.80      0.99 o 
   3   4   8       18.51       23.95      2.57 o 
   4   4   8       43.66       53.57      3.30 o 
   5   4   8        2.56        6.09      1.68 o 
   6   4   8      308.02      278.34      9.88 o 
   7   4   8        3.03        5.67      2.12 o 
 -14   5   8       50.84       57.85      7.38 o 
 -13   5   8       60.02       65.10      5.50 o 
 -12   5   8        0.15        5.31      1.75 o 
 -11   5   8       18.78       23.60      3.97 o 
 -10   5   8      112.72      103.23      7.50 o 
  -9   5   8      419.72      432.79     19.70 o 
  -8   5   8      142.33      130.46      8.40 o 
  -7   5   8      655.78      667.53     15.27 o 
  -6   5   8        0.54        2.37      0.51 o 
  -5   5   8      279.45      263.16      6.99 o 
  -4   5   8        1.77        7.49      2.35 o 
  -3   5   8     1159.62     1285.63     35.36 o 
  -2   5   8      352.23      344.91      8.37 o 
  -1   5   8      453.84      479.03     12.11 o 
   0   5   8       77.28       82.51      3.84 o 
   1   5   8      256.97      196.14      8.15 o 
   2   5   8        0.58        4.70      1.62 o 
   3   5   8      183.26      166.19      3.97 o 
   4   5   8      207.63      175.23      8.46 o 
   5   5   8      472.44      464.07     20.54 o 
   6   5   8        7.83        8.82      2.21 o 
   7   5   8       29.97       27.01      3.88 o 
 -13   6   8       31.82       43.73      5.27 o 
 -12   6   8       52.34       59.13     17.10 o 
 -11   6   8        9.66        8.74      3.48 o 
 -10   6   8        8.86        9.02      3.12 o 
  -9   6   8        1.30        2.30      2.65 o 
  -8   6   8      217.76      212.14      7.15 o 
  -7   6   8      430.38      389.22      7.72 o 
  -6   6   8       38.36       35.47      2.53 o 
  -5   6   8       16.20       21.81      3.94 o 
  -4   6   8       35.58       30.28      3.10 o 
  -3   6   8      135.92      131.83      3.58 o 
  -2   6   8      109.96      135.24     13.34 o 
  -1   6   8      335.07      345.65      9.89 o 
   0   6   8      452.10      424.02     19.97 o 
   1   6   8        9.87        9.48      2.24 o 
   2   6   8        1.38        2.46      1.76 o 
   3   6   8       24.17       34.31      2.67 o 
   4   6   8      228.67      243.69      6.31 o 
   5   6   8      151.36      136.36      8.99 o 
   6   6   8        2.59        4.68      2.12 o 
   7   6   8        2.43        2.32      1.98 o 
 -13   7   8       10.82       11.33      3.06 o 
 -12   7   8      229.08      272.28     17.82 o 
 -11   7   8       67.21       65.46      6.30 o 
 -10   7   8       20.03       18.29      2.49 o 
  -9   7   8      786.67      789.11     25.24 o 
  -8   7   8      188.94      185.80      9.92 o 
  -7   7   8      133.06      122.63      9.50 o 
  -6   7   8      112.43       97.81      4.62 o 
  -5   7   8        1.02        5.26      0.88 o 
  -4   7   8       12.92        9.00      0.93 o 
  -3   7   8        0.80        1.32      2.07 o 
  -2   7   8      203.75      179.25      7.29 o 
  -1   7   8      229.41      218.92     10.89 o 
   0   7   8       46.07       35.87      4.35 o 
   1   7   8        5.07        3.65      1.62 o 
   2   7   8       26.15       18.94      3.29 o 
   3   7   8        0.21        9.41      4.26 o 
   4   7   8      163.77      154.93      9.69 o 
   5   7   8      566.95      589.40     26.78 o 
   6   7   8        4.20        6.43      5.91 o 
 -12   8   8       24.40       24.36      5.84 o 
 -11   8   8       43.06       43.47      3.97 o 
 -10   8   8      264.87      255.97     16.81 o 
  -9   8   8       63.20       68.19      4.35 o 
  -8   8   8       81.93       82.10      3.02 o 
  -7   8   8       36.16       42.44      5.46 o 
  -6   8   8      264.94      261.87     18.72 o 
  -5   8   8       67.94       74.97      3.17 o 
  -4   8   8        5.61        8.62      1.38 o 
  -3   8   8        0.36        5.27      1.41 o 
  -2   8   8      738.44      691.29     15.29 o 
  -1   8   8       92.19       75.95      2.61 o 
   0   8   8      744.96      785.56     23.61 o 
   1   8   8      211.77      218.87      7.10 o 
   2   8   8        0.42        9.74      2.72 o 
   3   8   8      192.72      203.04     12.10 o 
   4   8   8       33.85       32.30     11.31 o 
   5   8   8        1.44        4.40     10.19 o 
   6   8   8        1.58        4.13      2.63 o 
 -12   9   8       10.97       12.25      2.90 o 
 -11   9   8       20.48       15.72      3.81 o 
 -10   9   8      161.50      152.44     13.66 o 
  -9   9   8        7.69        4.39      2.10 o 
  -8   9   8      102.03       72.82      6.30 o 
  -7   9   8        9.87       11.14      1.81 o 
  -6   9   8       51.67       52.24      2.72 o 
  -5   9   8        1.23        9.07      1.93 o 
  -4   9   8      473.73      434.23     10.94 o 
  -3   9   8        9.15       13.70      1.75 o 
  -2   9   8       27.01       29.55      3.11 o 
  -1   9   8     1111.22     1036.67     33.01 o 
   0   9   8       48.10       62.61      5.81 o 
   1   9   8       13.17        9.43      1.97 o 
   2   9   8        1.02        7.08      3.95 o 
   3   9   8        0.71        4.85      2.28 o 
   4   9   8      215.91      199.12     10.06 o 
   5   9   8       97.85      105.60      6.24 o 
 -11  10   8       16.03       25.18     11.48 o 
 -10  10   8        4.75        6.69      1.96 o 
  -9  10   8       44.19       40.10      5.25 o 
  -8  10   8       61.70       57.94      5.80 o 
  -7  10   8       21.05       23.28      2.43 o 
  -6  10   8      456.50      464.45     13.36 o 
  -5  10   8      443.86      491.04     23.55 o 
  -4  10   8        6.74        7.67      4.25 o 
  -3  10   8       68.48       78.27      7.08 o 
  -2  10   8      327.43      319.93     18.40 o 
  -1  10   8       11.53       16.42      2.68 o 
   0  10   8      150.25      177.09      6.34 o 
   1  10   8       90.10       87.39      6.30 o 
   2  10   8       18.18       19.82      2.51 o 
   3  10   8       36.15       33.16      7.72 o 
   4  10   8       55.93       49.55     13.43 o 
   5  10   8       14.63       11.85      2.30 o 
 -10  11   8        0.07        5.19      2.20 o 
  -9  11   8      109.35       91.57      7.64 o 
  -8  11   8        5.40        4.88      2.97 o 
  -7  11   8       16.10       17.47      2.20 o 
  -6  11   8       10.40       15.05      2.57 o 
  -5  11   8       10.91       15.40      2.77 o 
  -4  11   8        8.53        8.15      2.38 o 
  -3  11   8        2.85        4.22      1.86 o 
  -2  11   8       98.76       95.85      6.84 o 
  -1  11   8       24.55       16.94      3.10 o 
   0  11   8      497.20      512.60     64.31 o 
   1  11   8       37.98       47.12      9.96 o 
   2  11   8        0.78        5.97      3.98 o 
   3  11   8        9.03       17.81      4.84 o 
   4  11   8        6.58        7.60      3.49 o 
  -9  12   8       31.01       26.20      7.62 o 
  -8  12   8       49.27       47.37      6.06 o 
  -7  12   8       24.19       23.81      4.46 o 
  -6  12   8        1.58        5.41      3.36 o 
  -5  12   8      126.22      142.39      8.45 o 
  -4  12   8        1.64        5.06      1.34 o 
  -3  12   8      129.00      144.98      7.16 o 
  -2  12   8        2.18        3.13      2.10 o 
  -1  12   8        9.92       18.18      3.38 o 
   0  12   8        0.04        4.12      3.05 o 
   1  12   8        2.68        4.08      3.64 o 
   2  12   8       38.86       41.98      6.06 o 
   3  12   8        0.84        2.74      1.89 o 
  -8  13   8       24.45       21.56      7.75 o 
  -7  13   8        7.31        6.97      4.99 o 
  -6  13   8        2.70       13.30      4.99 o 
  -5  13   8        0.14        4.07      2.32 o 
  -4  13   8       38.73       50.04      6.77 o 
  -3  13   8       18.78       25.79      5.06 o 
  -2  13   8        5.91        0.88      1.63 o 
  -1  13   8        1.29        3.89      6.04 o 
   0  13   8        5.44        5.31      2.42 o 
   1  13   8       49.77       51.39     15.43 o 
  -6  14   8       62.86       66.19     16.81 o 
  -5  14   8       31.64       30.36      9.80 o 
  -4  14   8       12.29       15.37      3.76 o 
  -3  14   8       25.66       18.61      4.16 o 
  -2  14   8        0.46        6.42      3.36 o 
  -1  14   8       87.63      136.24     22.53 o 
 -14   1   9        1.94        4.69      3.86 o 
 -13   1   9       35.25       40.42      4.87 o 
 -12   1   9       16.63       16.73      2.15 o 
 -11   1   9      390.41      376.14     15.55 o 
 -10   1   9       58.46       60.23      3.18 o 
  -9   1   9      634.45      588.52     55.17 o 
  -8   1   9       45.49       46.65      3.16 o 
  -7   1   9      181.70      178.87      4.26 o 
  -6   1   9       39.39       40.96      1.09 o 
  -5   1   9        1.04        1.31      0.44 o 
  -4   1   9      187.24      199.46      3.13 o 
  -3   1   9      225.65      265.82      3.63 o 
  -2   1   9        5.64        8.57      1.00 o 
  -1   1   9       98.97      114.06      2.25 o 
   0   1   9       91.44       87.09      6.46 o 
   1   1   9      303.78      282.25      8.80 o 
   2   1   9      295.19      272.37     16.65 o 
   3   1   9      306.80      327.42      7.37 o 
   4   1   9       86.07      107.49      4.62 o 
   5   1   9       96.17      101.19      7.02 o 
   6   1   9        0.28        8.66      2.31 o 
   7   1   9       12.92       21.86     11.98 o 
 -14   2   9        1.66        3.05      1.84 o 
 -13   2   9        0.34        7.31      2.50 o 
 -12   2   9      107.81      102.78      6.76 o 
 -11   2   9       49.80       41.60      2.67 o 
 -10   2   9        8.30        8.60      6.70 o 
  -9   2   9       30.17       35.76      5.90 o 
  -8   2   9      108.81      119.74      4.18 o 
  -7   2   9       66.58       72.59      3.20 o 
  -6   2   9       46.34       54.70      2.33 o 
  -5   2   9        9.33       10.40      1.44 o 
  -4   2   9     1884.77     1914.41     79.85 o 
  -3   2   9     2576.90     2855.38     93.52 o 
  -2   2   9      238.14      234.14      5.67 o 
  -1   2   9       26.97       23.73      1.58 o 
   0   2   9      632.03      621.17     11.83 o 
   1   2   9      137.23      133.31      6.44 o 
   2   2   9      345.23      317.66     14.32 o 
   3   2   9       40.16       35.08      2.44 o 
   4   2   9       27.68       22.73      3.01 o 
   5   2   9        1.70        5.29      2.34 o 
   6   2   9      131.49      125.70      7.06 o 
   7   2   9       52.14       38.23      6.27 o 
 -14   3   9       16.42       25.86      4.49 o 
 -13   3   9      100.78      104.90     13.90 o 
 -12   3   9       30.80       30.78      4.76 o 
 -11   3   9      722.58      741.86     29.30 o 
 -10   3   9      798.66      841.30     46.02 o 
  -9   3   9      247.38      251.22     14.12 o 
  -8   3   9       37.89       36.00      3.14 o 
  -7   3   9      164.02      154.10      4.63 o 
  -6   3   9      469.55      497.46     11.63 o 
  -5   3   9        0.89        3.00      1.86 o 
  -4   3   9      330.58      336.46     15.12 o 
  -3   3   9       51.18       49.55      2.15 o 
  -2   3   9       98.58      104.28      4.20 o 
  -1   3   9        0.31        0.64      1.01 o 
   0   3   9      174.87      186.03      6.02 o 
   1   3   9       23.18       26.44      2.14 o 
   2   3   9      135.82      147.58      7.12 o 
   3   3   9      191.45      200.85      7.09 o 
   4   3   9        0.01        4.03      1.11 o 
   5   3   9      197.63      200.97     12.35 o 
   6   3   9      327.21      348.29     12.44 o 
   7   3   9        6.29        8.38      1.89 o 
 -14   4   9       26.63       27.07      4.70 o 
 -13   4   9        0.15        3.33      2.58 o 
 -12   4   9        4.07       17.46      3.91 o 
 -11   4   9       70.64       63.11      8.69 o 
 -10   4   9       13.46       18.85      3.51 o 
  -9   4   9       13.07       15.87      1.78 o 
  -8   4   9      209.58      195.05      7.39 o 
  -7   4   9       47.40       56.36      2.43 o 
  -6   4   9        6.88        3.92      0.81 o 
  -5   4   9      218.99      251.74     15.10 o 
  -4   4   9      246.65      228.70      7.80 o 
  -3   4   9        6.71        8.17      1.29 o 
  -2   4   9      575.48      590.44     16.76 o 
  -1   4   9        1.61        3.81      0.71 o 
   0   4   9      236.62      268.25      9.48 o 
   1   4   9      538.04      515.00     15.85 o 
   2   4   9      165.07      183.38      4.06 o 
   3   4   9       24.81       31.51      3.26 o 
   4   4   9        0.82        3.73      1.58 o 
   5   4   9      162.60      175.91      7.05 o 
   6   4   9        2.11        4.77      2.63 o 
   7   4   9       11.61       18.08      3.01 o 
 -14   5   9      115.53      109.06     12.36 o 
 -13   5   9       37.28       40.30      4.56 o 
 -12   5   9       13.05       12.22      2.84 o 
 -11   5   9      335.39      338.75     18.71 o 
 -10   5   9       96.69      105.04     17.50 o 
  -9   5   9      160.16      162.82      7.24 o 
  -8   5   9       94.38       99.08     11.82 o 
  -7   5   9       85.30       96.21      5.91 o 
  -6   5   9      313.56      307.18      9.51 o 
  -5   5   9      166.42      175.05      9.98 o 
  -4   5   9      106.36      116.96      7.34 o 
  -3   5   9        3.32        3.92      1.48 o 
  -2   5   9      346.43      395.98     15.33 o 
  -1   5   9       45.32       53.26      3.11 o 
   0   5   9      492.72      521.85     16.86 o 
   1   5   9      531.48      575.04     15.96 o 
   2   5   9      199.25      191.37     14.53 o 
   3   5   9      241.02      263.73      9.34 o 
   4   5   9      158.43      144.19      7.26 o 
   5   5   9       47.83       72.91     10.67 o 
   6   5   9       32.06       30.00      5.24 o 
 -13   6   9       49.11       50.43      9.36 o 
 -12   6   9       32.31       38.42     10.21 o 
 -11   6   9        2.73        7.89      1.82 o 
 -10   6   9        1.72        6.09      1.50 o 
  -9   6   9      123.44      132.43      7.04 o 
  -8   6   9        1.09        3.70      0.86 o 
  -7   6   9      298.81      310.96      8.70 o 
  -6   6   9        0.16        3.11      0.60 o 
  -5   6   9      129.98      127.71      9.78 o 
  -4   6   9       19.10       15.78      2.70 o 
  -3   6   9      345.18      347.54      9.09 o 
  -2   6   9     1334.24     1390.81     33.98 o 
  -1   6   9       47.40       47.58      2.51 o 
   0   6   9       97.44      107.24      3.84 o 
   1   6   9      248.72      238.50      4.55 o 
   2   6   9       71.16       69.03      5.20 o 
   3   6   9      286.89      270.54     13.52 o 
   4   6   9        6.50        4.68      3.75 o 
   5   6   9        5.49        5.85      1.28 o 
   6   6   9       31.25       29.79     13.17 o 
 -13   7   9        0.14        3.91      2.11 o 
 -12   7   9        0.42        5.28      2.38 o 
 -11   7   9       57.88       71.59      8.75 o 
 -10   7   9       96.32      104.81      7.52 o 
  -9   7   9       34.37       32.49      2.38 o 
  -8   7   9      848.77      831.46     34.25 o 
  -7   7   9        8.58        9.93      1.38 o 
  -6   7   9       84.44       83.59      4.79 o 
  -5   7   9       90.83       80.95      3.82 o 
  -4   7   9      278.62      268.65      6.16 o 
  -3   7   9       61.79       52.08      4.66 o 
  -2   7   9        2.02        3.38      1.23 o 
  -1   7   9       27.51       20.26      5.92 o 
   0   7   9        1.33        5.19      6.68 o 
   1   7   9       26.91       53.14      3.04 o 
   2   7   9        1.02        5.47      3.26 o 
   3   7   9       71.81       92.09      6.59 o 
   4   7   9      133.32      130.51     29.80 o 
   5   7   9       72.22       72.80      5.42 o 
   6   7   9       39.85       46.07      6.28 o 
 -12   8   9      206.58      202.62     35.91 o 
 -11   8   9       75.38       73.25      4.96 o 
 -10   8   9      108.40       99.16      7.72 o 
  -9   8   9       80.17       91.78      5.28 o 
  -8   8   9      498.43      546.51     22.52 o 
  -7   8   9      241.75      250.24      8.15 o 
  -6   8   9       55.60       63.46      7.91 o 
  -5   8   9      557.50      560.23     19.77 o 
  -4   8   9       20.63       21.88      2.31 o 
  -3   8   9      226.20      225.46     11.49 o 
  -2   8   9        6.35        7.00      2.45 o 
  -1   8   9       62.06      102.23      8.68 o 
   0   8   9      606.36      603.38     23.94 o 
   1   8   9      118.10      145.98     12.55 o 
   2   8   9       94.07      126.28      8.18 o 
   3   8   9       12.72       16.66      3.22 o 
   4   8   9       19.10       26.75      3.71 o 
   5   8   9       12.99       15.89      3.38 o 
 -12   9   9        0.05        4.38      1.60 o 
 -11   9   9      144.74      170.58     15.16 o 
 -10   9   9      136.41      127.57     13.73 o 
  -9   9   9        0.15        4.74      1.10 o 
  -8   9   9      274.62      289.96     17.67 o 
  -7   9   9      122.00      136.20     15.47 o 
  -6   9   9       57.18       63.72      3.55 o 
  -5   9   9        4.91        6.90      2.24 o 
  -4   9   9       87.61      101.39      8.45 o 
  -3   9   9        6.60        5.18      1.79 o 
  -2   9   9       63.37       69.56      9.70 o 
  -1   9   9       92.11       73.29      3.46 o 
   0   9   9      162.73      148.41     10.74 o 
   1   9   9        0.11        4.36      2.06 o 
   2   9   9      149.37      133.00     12.53 o 
   3   9   9       29.55       53.32      4.29 o 
   4   9   9      408.49      417.97     20.05 o 
 -11  10   9       48.53       34.10      9.12 o 
 -10  10   9       20.09       11.19      3.55 o 
  -9  10   9       11.65       12.44      5.37 o 
  -8  10   9      115.35      117.15      6.51 o 
  -7  10   9       23.97       26.18      2.56 o 
  -6  10   9       71.06       79.78      5.46 o 
  -5  10   9       75.44       87.96      7.34 o 
  -4  10   9      607.44      602.78     20.56 o 
  -3  10   9       28.68       34.88     17.48 o 
  -2  10   9      157.06      124.01      5.65 o 
  -1  10   9      728.79      744.06     50.67 o 
   0  10   9      531.29      513.45     22.34 o 
   1  10   9       58.51       44.89      5.17 o 
   2  10   9       23.04       38.56      8.55 o 
   3  10   9       19.96       18.12      3.85 o 
   4  10   9        1.43        8.03      2.23 o 
 -10  11   9       10.95       15.10      2.92 o 
  -9  11   9       42.99       40.24      8.41 o 
  -8  11   9        0.04        1.76      1.46 o 
  -7  11   9       49.33       51.97      9.57 o 
  -6  11   9      638.47      655.75     16.76 o 
  -5  11   9       19.43       27.47      3.34 o 
  -4  11   9        8.03        7.07      2.69 o 
  -3  11   9       64.03       62.42      8.81 o 
  -2  11   9        0.35        1.82      0.88 o 
  -1  11   9       22.11       19.44      3.65 o 
   0  11   9        1.13       10.88      4.79 o 
   1  11   9        5.85        8.81      2.85 o 
   2  11   9        0.34        2.57      1.90 o 
   3  11   9       98.16      117.36     13.25 o 
  -9  12   9        0.86        8.63      3.86 o 
  -8  12   9        0.00        1.89      3.32 o 
  -7  12   9       38.75       28.27      5.93 o 
  -6  12   9       69.92       79.06     11.66 o 
  -5  12   9        0.97        3.54      2.63 o 
  -4  12   9      125.05      133.83     10.60 o 
  -3  12   9        7.29        6.53      3.21 o 
  -2  12   9       25.41       33.84      4.93 o 
  -1  12   9      113.38      123.24     11.83 o 
   0  12   9      164.41      154.06     13.83 o 
   1  12   9        5.52        5.02      3.43 o 
   2  12   9       12.30       30.58      5.29 o 
  -7  13   9        0.55        6.59      3.31 o 
  -6  13   9       27.85       22.37      5.87 o 
  -5  13   9       27.11       16.52      6.28 o 
  -4  13   9       18.13        9.59      3.79 o 
  -3  13   9       19.87       20.37      6.06 o 
  -2  13   9        0.97        5.72      3.47 o 
  -1  13   9        1.13        6.42      3.63 o 
   0  13   9      175.09      150.02     23.78 o 
 -14   0  10      155.24      151.27     12.77 o 
 -13   0  10        3.61        6.12      2.86 o 
 -12   0  10       19.03       19.39      3.21 o 
 -11   0  10       35.45       38.78      3.95 o 
 -10   0  10      229.85      221.72      7.75 o 
  -9   0  10      151.15      141.52     13.35 o 
  -8   0  10        0.04        1.08      0.65 o 
  -7   0  10      184.80      151.56      5.25 o 
  -6   0  10        5.50        8.11      0.86 o 
  -5   0  10      222.72      194.92      5.88 o 
  -4   0  10      184.60      209.07     11.10 o 
  -3   0  10       27.34       39.45      6.31 o 
  -2   0  10     1864.01     1786.24     44.52 o 
  -1   0  10       59.07       82.92     10.25 o 
   1   0  10      759.31      801.19     30.69 o 
   2   0  10      311.53      316.80     12.33 o 
   3   0  10      174.27      169.08     11.36 o 
   4   0  10      513.35      498.70     38.19 o 
   5   0  10        3.82        6.80      4.14 o 
   6   0  10      606.84      584.94     26.86 o 
 -14   1  10       55.11       53.89     11.60 o 
 -13   1  10      127.44      123.11      6.55 o 
 -12   1  10       31.98       36.72      3.15 o 
 -11   1  10      262.97      265.43     14.40 o 
 -10   1  10      192.42      195.01     18.33 o 
  -9   1  10      192.87      166.05     16.03 o 
  -8   1  10     1149.85     1139.28     46.25 o 
  -7   1  10       49.25       59.36      2.09 o 
  -6   1  10       54.02       38.22      2.06 o 
  -5   1  10        3.54        8.05      0.67 o 
  -4   1  10      632.34      669.05     11.21 o 
  -3   1  10      708.93      703.72     27.62 o 
  -2   1  10        1.08        4.35      0.74 o 
  -1   1  10       17.78       14.32      1.09 o 
   0   1  10       15.12       18.50      1.48 o 
   1   1  10       69.66       72.89      4.22 o 
   2   1  10      521.56      496.48     23.94 o 
   3   1  10      100.41      105.62      7.60 o 
   4   1  10       89.48       93.04      6.40 o 
   5   1  10      248.18      253.84     11.84 o 
   6   1  10       23.38       29.03      4.60 o 
 -14   2  10       12.10       15.23      3.15 o 
 -13   2  10       23.13       33.00      4.69 o 
 -12   2  10       35.30       29.32      5.76 o 
 -11   2  10       48.16       42.46      3.10 o 
 -10   2  10      124.23      115.43      6.31 o 
  -9   2  10       27.87       29.49      3.89 o 
  -8   2  10       89.26       91.48      7.35 o 
  -7   2  10       16.72       22.58      2.04 o 
  -6   2  10       40.24       51.16      2.85 o 
  -5   2  10      118.48      125.94      5.95 o 
  -4   2  10       23.47       31.33      2.14 o 
  -3   2  10      272.73      253.80      8.56 o 
  -2   2  10      310.05      315.03      7.13 o 
  -1   2  10       67.98       61.02      3.10 o 
   0   2  10        1.96        5.15      1.47 o 
   1   2  10       24.11       26.75      4.31 o 
   2   2  10      506.36      496.51     10.61 o 
   3   2  10      109.00      114.42      9.05 o 
   4   2  10        6.22        3.07      1.34 o 
   5   2  10        6.85       10.56      2.49 o 
   6   2  10       15.86       31.17      7.04 o 
 -14   3  10       28.26       37.22      5.44 o 
 -13   3  10       65.40       75.05      3.98 o 
 -12   3  10        0.39        5.10      1.77 o 
 -11   3  10       35.59       36.52      4.96 o 
 -10   3  10      173.26      193.66      8.03 o 
  -9   3  10       49.38       47.82      5.21 o 
  -8   3  10      730.70      738.04     15.79 o 
  -7   3  10      106.34       98.65      3.77 o 
  -6   3  10      748.01      782.83     35.34 o 
  -5   3  10       91.52       91.91      4.79 o 
  -4   3  10       15.23       13.77      3.96 o 
  -3   3  10        0.48        2.76      0.59 o 
  -2   3  10       33.51       50.61      2.95 o 
  -1   3  10       87.97       96.80      3.94 o 
   0   3  10      188.68      172.15      5.79 o 
   1   3  10       43.79       40.26      3.82 o 
   2   3  10      234.73      206.06      6.78 o 
   3   3  10        8.87       11.55      1.55 o 
   4   3  10      388.31      408.54      9.97 o 
   5   3  10       51.90       49.99      5.16 o 
   6   3  10       93.59       96.08     15.47 o 
 -14   4  10      152.06      151.94     16.74 o 
 -13   4  10       43.38       44.25      3.57 o 
 -12   4  10      264.82      268.91      9.04 o 
 -11   4  10        1.31        5.61      1.80 o 
 -10   4  10        7.46        9.53      2.07 o 
  -9   4  10      270.71      282.67      5.03 o 
  -8   4  10       11.10       15.05      2.12 o 
  -7   4  10        9.12       12.93      2.88 o 
  -6   4  10       12.24        8.77      1.56 o 
  -5   4  10       24.93       32.56      4.08 o 
  -4   4  10      690.98      659.94     29.62 o 
  -3   4  10      425.78      413.56     11.82 o 
  -2   4  10      380.55      397.18     14.71 o 
  -1   4  10       45.31       40.55      2.55 o 
   0   4  10      103.51       91.63      5.24 o 
   1   4  10        4.19        4.10      2.37 o 
   2   4  10        5.81       11.09      1.67 o 
   3   4  10      426.56      415.34     24.52 o 
   4   4  10      205.23      223.15      8.24 o 
   5   4  10       58.77       50.01      5.04 o 
   6   4  10        0.69        4.06      4.01 o 
 -14   5  10        3.93        8.17      3.01 o 
 -13   5  10        0.04        5.74      2.85 o 
 -12   5  10       65.83       78.29      7.88 o 
 -11   5  10       46.03       48.80      4.85 o 
 -10   5  10        1.35        3.92      1.08 o 
  -9   5  10       47.45       42.54      4.65 o 
  -8   5  10       44.68       49.18      4.07 o 
  -7   5  10       17.31       17.82      2.04 o 
  -6   5  10      246.20      277.85     59.29 o 
  -5   5  10        0.44       -0.10      1.42 o 
  -4   5  10       61.96       61.39     12.37 o 
  -3   5  10      249.61      304.64      9.12 o 
  -2   5  10       37.98       38.38      1.86 o 
  -1   5  10       18.69       16.90      2.41 o 
   0   5  10       99.37       78.98      7.96 o 
   1   5  10       24.35       23.06      2.38 o 
   2   5  10      252.35      264.30      9.36 o 
   3   5  10        0.03        3.37      1.20 o 
   4   5  10        3.06        4.22      1.75 o 
   5   5  10      193.23      175.82     14.08 o 
 -13   6  10       16.20       16.64      5.03 o 
 -12   6  10        9.46        7.72      2.27 o 
 -11   6  10        0.08        3.20      1.72 o 
 -10   6  10       56.49       55.64      4.21 o 
  -9   6  10        1.10        2.28      0.99 o 
  -8   6  10      277.22      283.29      6.07 o 
  -7   6  10        2.92        6.91      1.12 o 
  -6   6  10        0.88        5.10      2.84 o 
  -5   6  10        0.38        8.89      3.17 o 
  -4   6  10      802.16      841.83     32.35 o 
  -3   6  10       13.72       16.20      3.97 o 
  -2   6  10        9.98       13.21      1.67 o 
  -1   6  10       85.61       84.47      3.09 o 
   0   6  10        0.20        1.78      0.82 o 
   1   6  10        8.56        8.01      1.51 o 
   2   6  10        7.68       13.49      2.49 o 
   3   6  10      234.58      196.55      9.14 o 
   4   6  10        0.19        3.42      1.60 o 
   5   6  10        7.18        5.70      3.81 o 
 -13   7  10       32.20       27.48      5.63 o 
 -12   7  10        0.95        3.18      4.18 o 
 -11   7  10       87.44       89.70     11.77 o 
 -10   7  10        0.68        4.11      1.10 o 
  -9   7  10      218.58      217.90     11.46 o 
  -8   7  10       39.32       35.56      2.07 o 
  -7   7  10       12.10       21.77      2.95 o 
  -6   7  10        7.39       13.82      3.39 o 
  -5   7  10      171.28      187.69      6.99 o 
  -4   7  10       92.48       87.59      5.59 o 
  -3   7  10      404.98      358.21     13.57 o 
  -2   7  10       26.82       26.48      2.58 o 
  -1   7  10      402.34      384.84      9.50 o 
   0   7  10       18.49       21.58      2.24 o 
   1   7  10      111.18      138.66     11.56 o 
   2   7  10        0.40        2.80      1.30 o 
   3   7  10       32.03       33.12      4.31 o 
   4   7  10        1.69        2.91      2.59 o 
   5   7  10        3.90        4.31      1.92 o 
 -11   8  10       46.59       46.74      4.24 o 
 -10   8  10       26.98       26.62      4.75 o 
  -9   8  10      313.20      286.42     13.66 o 
  -8   8  10      110.36      107.15     14.04 o 
  -7   8  10        1.22        4.94      2.21 o 
  -6   8  10      282.87      286.30     28.10 o 
  -5   8  10      584.31      582.87     19.88 o 
  -4   8  10      181.80      194.54      8.98 o 
  -3   8  10      215.10      217.57      8.44 o 
  -2   8  10       41.57       33.05      5.72 o 
  -1   8  10        9.03       10.14      2.05 o 
   0   8  10       44.46       49.47      4.03 o 
   1   8  10        1.59        4.91      4.13 o 
   2   8  10      246.51      208.66     22.87 o 
   3   8  10      101.26       90.79     14.79 o 
   4   8  10      160.47      155.11     11.73 o 
 -12   9  10       23.26       16.04      5.12 o 
 -11   9  10      117.26       95.53     23.20 o 
 -10   9  10       53.73       69.78      9.80 o 
  -9   9  10        0.66        6.86      4.14 o 
  -8   9  10        7.16        8.71      3.05 o 
  -7   9  10       16.13       23.16      6.15 o 
  -6   9  10      568.80      595.66     38.18 o 
  -5   9  10       14.93       12.40      3.25 o 
  -4   9  10        0.48        4.55      2.19 o 
  -3   9  10        7.02       14.67      1.66 o 
  -2   9  10        7.34        8.71      1.51 o 
  -1   9  10      176.74      182.16     10.60 o 
   0   9  10        3.35        3.22      1.54 o 
   1   9  10       43.27       72.56      7.31 o 
   2   9  10        2.52        5.27      1.94 o 
   3   9  10       26.15       29.84      5.19 o 
 -11  10  10        0.08        4.75      2.44 o 
 -10  10  10        2.17        5.94      3.16 o 
  -9  10  10       27.18       16.43      5.37 o 
  -8  10  10       60.23       66.54     11.81 o 
  -7  10  10       27.10       19.11      3.88 o 
  -6  10  10       46.03       37.63      6.94 o 
  -5  10  10       27.35       48.76      7.01 o 
  -4  10  10       55.67       46.78      5.58 o 
  -3  10  10        4.50        3.60      2.93 o 
  -2  10  10       22.51       16.20      3.86 o 
  -1  10  10      382.80      394.30     17.10 o 
   0  10  10        0.01        8.77      4.16 o 
   1  10  10       72.62       91.96      9.65 o 
   2  10  10        0.07        1.86      2.87 o 
   3  10  10       46.39       58.67     11.44 o 
 -10  11  10       44.76       45.05     15.09 o 
  -9  11  10       28.80       39.93     11.02 o 
  -8  11  10        2.78       16.23      4.74 o 
  -7  11  10        0.73        9.36      3.52 o 
  -6  11  10       44.35       67.83     12.87 o 
  -5  11  10       45.96       35.89      6.57 o 
  -4  11  10       22.29       13.60      4.24 o 
  -3  11  10        0.29        6.72      4.52 o 
  -2  11  10        5.78       17.17      5.02 o 
  -1  11  10        7.68       17.71      4.49 o 
   0  11  10        1.23        5.24      2.73 o 
   1  11  10        0.95        5.48      3.21 o 
   2  11  10        1.60        4.34      3.76 o 
  -8  12  10        3.05        8.48      2.93 o 
  -7  12  10       99.67       88.82     18.80 o 
  -6  12  10       43.88       29.99      6.38 o 
  -5  12  10      291.03      317.64     24.09 o 
  -4  12  10        8.38        6.86      4.35 o 
  -3  12  10       49.69       60.64     18.32 o 
  -2  12  10        0.09        6.07      3.59 o 
  -1  12  10       68.88       77.56     13.88 o 
   0  12  10       17.27       42.10      8.57 o 
  -6  13  10       20.17        6.55      2.51 o 
  -5  13  10       16.01        8.10      5.78 o 
  -4  13  10       10.83        6.34      4.16 o 
  -3  13  10       55.06       61.78     10.79 o 
  -2  13  10        0.52        5.84      4.27 o 
 -14   1  11       43.75       39.41      6.19 o 
 -13   1  11      392.38      374.83     20.33 o 
 -12   1  11       33.26       35.89      8.49 o 
 -11   1  11       14.02       15.37      1.86 o 
 -10   1  11        7.39       12.11      2.04 o 
  -9   1  11       21.53       20.95      3.70 o 
  -8   1  11      141.31      142.20      4.82 o 
  -7   1  11       95.35       85.34      4.78 o 
  -6   1  11      142.58      137.42      4.23 o 
  -5   1  11      188.15      185.36      6.17 o 
  -4   1  11      539.78      606.41     14.55 o 
  -3   1  11       33.02       25.42      1.53 o 
  -2   1  11        1.31        4.33      1.08 o 
  -1   1  11      716.39      664.43     21.96 o 
   0   1  11       76.50       65.13      3.38 o 
   1   1  11       20.13       25.38      2.82 o 
   2   1  11        8.07        6.59      3.35 o 
   3   1  11        0.07        3.93      1.41 o 
   4   1  11      115.42      118.59     12.80 o 
   5   1  11       91.18       89.49     10.36 o 
 -14   2  11        6.89        6.17      2.99 o 
 -13   2  11        5.86        8.52      6.62 o 
 -12   2  11      942.12      991.74     13.97 o 
 -11   2  11       42.42       38.10      4.47 o 
 -10   2  11        5.31        8.72      1.94 o 
  -9   2  11        3.92        6.34      2.32 o 
  -8   2  11       18.25       19.66      2.32 o 
  -7   2  11     1221.00     1300.50     27.96 o 
  -6   2  11      170.22      166.68     13.47 o 
  -5   2  11       38.07       48.97      3.62 o 
  -4   2  11       54.06       59.42      6.41 o 
  -3   2  11     1123.22     1102.89     64.08 o 
  -2   2  11       29.62       23.98      3.12 o 
  -1   2  11      428.77      398.81     10.38 o 
   0   2  11      205.57      208.60     14.78 o 
   1   2  11       19.44       25.69      2.19 o 
   2   2  11      124.53      100.62      9.20 o 
   3   2  11        0.74        8.49      2.35 o 
   4   2  11      378.94      405.29     12.90 o 
   5   2  11      127.00      120.52      7.04 o 
 -14   3  11        2.82        2.45      1.95 o 
 -13   3  11        0.43        6.80      2.40 o 
 -12   3  11       51.52       36.89      5.03 o 
 -11   3  11      112.40      109.45      9.74 o 
 -10   3  11      148.83      166.08      7.42 o 
  -9   3  11       12.35       10.87      1.46 o 
  -8   3  11        1.32        1.96      0.51 o 
  -7   3  11       37.45       44.05      6.41 o 
  -6   3  11       61.78       80.32      7.47 o 
  -5   3  11       19.70       18.87      3.77 o 
  -4   3  11        0.82        3.35      1.15 o 
  -3   3  11      154.89      184.13      9.62 o 
  -2   3  11       42.10       38.31      3.87 o 
  -1   3  11      434.48      460.18     16.01 o 
   0   3  11       15.83       18.66      4.82 o 
   1   3  11      307.21      322.26     10.95 o 
   2   3  11        0.06        3.33      1.30 o 
   3   3  11        2.40       11.84      1.70 o 
   4   3  11        4.56        6.60      1.87 o 
   5   3  11      218.39      205.35      8.23 o 
 -14   4  11      103.09      115.95     32.89 o 
 -13   4  11       22.19       19.00      5.37 o 
 -12   4  11       97.09      103.97      4.48 o 
 -11   4  11        9.28        7.14      1.86 o 
 -10   4  11       12.97       14.25      1.64 o 
  -9   4  11       95.14       85.10      4.95 o 
  -8   4  11       48.20       48.44      4.08 o 
  -7   4  11       51.01       67.37      6.64 o 
  -6   4  11      943.46     1060.34     29.48 o 
  -5   4  11       16.45       17.82      3.24 o 
  -4   4  11       63.75       70.11      5.24 o 
  -3   4  11        6.64       13.54      3.46 o 
  -2   4  11      172.86      191.14      6.25 o 
  -1   4  11      150.96      144.93      5.87 o 
   0   4  11        0.29        1.61      0.84 o 
   1   4  11      130.62      127.55      3.99 o 
   2   4  11       17.25       24.27      2.48 o 
   3   4  11       36.48       30.78      3.53 o 
   4   4  11      133.12      141.15      8.08 o 
   5   4  11        3.94        3.53      1.52 o 
 -14   5  11        0.32        8.98      3.93 o 
 -13   5  11       20.83       21.74      4.96 o 
 -12   5  11       56.81       63.05      3.65 o 
 -11   5  11       89.26       93.14      5.17 o 
 -10   5  11      455.21      496.48     12.39 o 
  -9   5  11        8.35       12.01      1.63 o 
  -8   5  11       20.54       23.28      2.87 o 
  -7   5  11       11.73       24.74      3.55 o 
  -6   5  11       40.06       61.31      6.50 o 
  -5   5  11      268.77      303.91     13.20 o 
  -4   5  11       62.11       72.76      6.37 o 
  -3   5  11      229.93      253.06      6.23 o 
  -2   5  11        2.62        5.43      1.72 o 
  -1   5  11        0.11        5.15      1.20 o 
   0   5  11        0.32        3.96      1.35 o 
   1   5  11       18.32       11.12      1.25 o 
   2   5  11      138.70      151.92     13.81 o 
   3   5  11       18.59       12.29      2.54 o 
   4   5  11       23.15       26.34      4.81 o 
   5   5  11       16.14        9.93      4.60 o 
 -13   6  11        0.10        3.30      2.94 o 
 -12   6  11        1.77        5.61      2.65 o 
 -11   6  11        0.01        4.41      2.65 o 
 -10   6  11      133.97      161.27      8.66 o 
  -9   6  11      173.19      165.39      6.90 o 
  -8   6  11       92.83       94.77      6.92 o 
  -7   6  11      270.03      297.23     15.20 o 
  -6   6  11      367.45      396.52     31.37 o 
  -5   6  11      128.65      138.97      6.20 o 
  -4   6  11       72.27       79.04      5.02 o 
  -3   6  11        3.12        7.03      3.52 o 
  -2   6  11       48.29       48.45      1.68 o 
  -1   6  11       55.71       53.82      2.52 o 
   0   6  11      220.16      248.69      6.64 o 
   1   6  11       18.29       18.24      2.59 o 
   2   6  11       77.10       89.74      7.86 o 
   3   6  11       18.77       29.98      6.81 o 
   4   6  11       36.62       39.77      5.82 o 
 -12   7  11       73.34       65.11     17.66 o 
 -11   7  11      142.93      172.67     27.02 o 
 -10   7  11        0.90        2.47      1.47 o 
  -9   7  11        8.21        5.98      2.06 o 
  -8   7  11      158.77      171.43     10.86 o 
  -7   7  11       77.10       70.50     15.95 o 
  -6   7  11       18.58       35.36      4.31 o 
  -5   7  11        1.39        6.77      3.37 o 
  -4   7  11      607.24      722.72     23.89 o 
  -3   7  11        2.69        6.89      3.32 o 
  -2   7  11       89.92       72.74      5.15 o 
  -1   7  11       36.50       29.36      4.27 o 
   0   7  11       46.26       48.14     19.88 o 
   1   7  11       10.87       15.66      4.10 o 
   2   7  11      307.46      354.10     12.32 o 
   3   7  11       65.39       56.33      8.12 o 
   4   7  11      176.78      198.62     30.90 o 
 -12   8  11        4.99        6.75      3.26 o 
 -11   8  11       89.30      102.86     19.87 o 
 -10   8  11       21.08       25.35      7.15 o 
  -9   8  11      135.44      123.85     12.64 o 
  -7   8  11        3.87        6.94      3.57 o 
  -6   8  11        9.36       18.25      4.31 o 
  -5   8  11      133.99      125.50      7.11 o 
  -4   8  11      282.31      271.06     11.18 o 
  -3   8  11       32.29       53.77      6.17 o 
  -2   8  11      397.19      385.31     14.47 o 
  -1   8  11        5.13        2.61      2.37 o 
   0   8  11       35.28       38.37      5.20 o 
   1   8  11        1.27        7.43      4.03 o 
   2   8  11        2.84        4.69      2.70 o 
   3   8  11       84.37       73.43     12.52 o 
 -11   9  11       35.28       30.62      7.71 o 
 -10   9  11       26.67       21.35      6.19 o 
  -9   9  11        0.30        2.82      3.20 o 
  -8   9  11      101.96      106.73     15.15 o 
  -7   9  11       52.69       57.71     10.70 o 
  -6   9  11      453.11      488.94     41.07 o 
  -5   9  11      366.15      353.24     27.62 o 
  -4   9  11        1.69        5.75      4.15 o 
  -3   9  11       37.91       45.86      5.25 o 
  -2   9  11       74.34       92.00      6.87 o 
  -1   9  11        0.06        5.32      2.64 o 
   0   9  11       58.86       35.80      4.67 o 
   1   9  11      272.95      298.06     22.80 o 
   2   9  11       32.95       33.02      7.10 o 
 -10  10  11        4.27       12.98      4.44 o 
  -9  10  11       62.15       60.96     20.98 o 
  -8  10  11       31.60       35.36      6.47 o 
  -7  10  11       45.15       35.07      9.05 o 
  -6  10  11        1.65        2.78      3.72 o 
  -5  10  11        6.48        9.69      3.65 o 
  -4  10  11       43.27       52.63      8.25 o 
  -3  10  11       21.12       18.89      4.47 o 
  -2  10  11      130.46      110.36      9.31 o 
  -1  10  11       29.00       23.02      5.30 o 
   0  10  11        3.29        2.47      2.65 o 
   1  10  11        0.55        8.96      5.07 o 
  -9  11  11       24.27       24.78      9.72 o 
  -8  11  11       15.81       10.75      3.54 o 
  -7  11  11       38.75       39.15      9.72 o 
  -6  11  11      341.54      361.19     35.00 o 
  -5  11  11       56.01       51.46      6.09 o 
  -4  11  11       97.33      109.70      9.06 o 
  -3  11  11        7.85        1.93      2.47 o 
  -2  11  11       58.47       51.36      7.67 o 
  -1  11  11       82.68       89.35      8.51 o 
   0  11  11       54.09       40.85      8.32 o 
  -8  12  11       31.28       24.35      6.46 o 
  -7  12  11        0.02        3.58      1.75 o 
  -6  12  11      134.11      107.10     23.31 o 
  -5  12  11       71.92       70.55     13.35 o 
  -4  12  11       30.30       25.76      6.97 o 
  -3  12  11        8.97        8.91      4.78 o 
  -2  12  11        0.13        4.28      3.87 o 
  -1  12  11       48.74       39.17      7.67 o 
 -14   0  12       58.37       67.01     12.19 o 
 -13   0  12        6.98        9.74      2.83 o 
 -12   0  12      204.97      214.46      9.82 o 
 -11   0  12        1.62        4.07      2.60 o 
 -10   0  12       95.82       72.88      3.80 o 
  -9   0  12      252.28      234.61      8.85 o 
  -8   0  12      501.10      484.27     43.62 o 
  -7   0  12       25.95       19.59      2.58 o 
  -6   0  12      290.15      310.01     16.93 o 
  -5   0  12       49.80       58.40      7.46 o 
  -4   0  12     1767.60     1789.05    122.95 o 
  -3   0  12     1547.26     1072.43     46.19 o 
  -2   0  12      186.61      193.92     36.57 o 
  -1   0  12       58.06       52.83      7.25 o 
   0   0  12       65.45       82.70      4.82 o 
   1   0  12       40.33       35.83      4.64 o 
   2   0  12       61.88       55.05      5.26 o 
   3   0  12      220.72      257.87     16.45 o 
   4   0  12       65.61       92.85      7.15 o 
 -14   1  12       84.18       92.59      6.54 o 
 -13   1  12        1.07        4.46      3.36 o 
 -12   1  12        0.24        1.69      1.30 o 
 -11   1  12       67.63       64.80      5.05 o 
 -10   1  12       36.07       36.38      6.37 o 
  -9   1  12      195.00      214.30      9.43 o 
  -8   1  12      161.41      168.48      2.81 o 
  -7   1  12      160.96      145.48      4.82 o 
  -6   1  12        0.38        3.95      0.98 o 
  -5   1  12      152.27      136.38      7.86 o 
  -4   1  12     1850.44     2045.94     89.82 o 
  -3   1  12        1.47        1.82      0.54 o 
  -2   1  12        0.53        2.08      0.64 o 
  -1   1  12       44.18       47.62      2.87 o 
   0   1  12        5.63        2.63      0.95 o 
   1   1  12       40.00       49.07      3.83 o 
   2   1  12       61.13       61.37      5.57 o 
   3   1  12        1.32        6.54      1.91 o 
   4   1  12      114.53      125.77      5.31 o 
 -14   2  12       83.64       83.63     14.93 o 
 -13   2  12        3.80        6.08      2.25 o 
 -12   2  12       64.63       71.49      7.30 o 
 -11   2  12      597.58      621.29     32.81 o 
 -10   2  12        2.19        4.11      1.23 o 
  -9   2  12      225.87      225.04      6.23 o 
  -8   2  12      209.51      208.50      7.98 o 
  -7   2  12       86.08       83.27      3.38 o 
  -6   2  12       84.32       91.30      4.80 o 
  -5   2  12        3.49        4.33      0.99 o 
  -4   2  12     1036.28     1048.43     19.71 o 
  -3   2  12      600.63      588.43     11.03 o 
  -2   2  12      534.16      568.59     14.35 o 
  -1   2  12       50.08       51.44      3.43 o 
   0   2  12       19.77       23.76      1.81 o 
   1   2  12      252.16      253.57     13.41 o 
   2   2  12        0.94        5.80      1.34 o 
   3   2  12        3.25        6.16      1.61 o 
   4   2  12      195.59      186.33     15.77 o 
 -14   3  12       50.86       53.94      9.83 o 
 -13   3  12       10.73        7.83      2.31 o 
 -12   3  12        0.90       -0.01      1.24 o 
 -11   3  12       10.97       10.18      6.55 o 
 -10   3  12        7.55        9.48      3.62 o 
  -9   3  12       94.11       91.35      6.19 o 
  -8   3  12        0.24        1.84      1.39 o 
  -7   3  12        0.51        2.25      1.17 o 
  -6   3  12       43.29       40.54      4.44 o 
  -5   3  12      113.55      114.24      6.68 o 
  -4   3  12       36.49       34.12      4.26 o 
  -3   3  12       96.87       92.69      3.48 o 
  -2   3  12       39.23       37.67      7.66 o 
  -1   3  12       94.18       77.64      7.82 o 
   0   3  12       77.36       64.74      4.69 o 
   1   3  12       86.91       90.22      5.83 o 
   2   3  12       74.73       66.49      6.32 o 
   3   3  12       32.65       50.46      7.53 o 
   4   3  12      103.07       98.92      7.95 o 
 -13   4  12        2.03       10.96      4.29 o 
 -12   4  12      321.08      327.75     20.45 o 
 -11   4  12       79.73       86.27      5.82 o 
 -10   4  12       19.84       19.10      2.47 o 
  -9   4  12       21.08       19.02      2.71 o 
  -8   4  12      119.27      115.93     10.54 o 
  -7   4  12       90.18       86.19      8.78 o 
  -6   4  12       27.35       25.17      6.19 o 
  -5   4  12       80.95      102.51     11.90 o 
  -4   4  12      106.44      105.49      6.50 o 
  -3   4  12       58.70       70.47     10.78 o 
  -2   4  12        1.42        1.10      1.66 o 
  -1   4  12      285.68      255.19      8.74 o 
   0   4  12       99.03      102.05      7.67 o 
   1   4  12       55.76       69.49      7.39 o 
   2   4  12       37.13       39.77      4.39 o 
   3   4  12       58.65       44.66      4.50 o 
   4   4  12       14.51       17.18      2.47 o 
 -13   5  12        7.53       25.40      7.14 o 
 -11   5  12       20.91       16.79      6.65 o 
 -10   5  12      233.51      231.63     12.97 o 
  -9   5  12        0.14        2.58      1.21 o 
  -8   5  12      165.89      173.55     10.83 o 
  -7   5  12       39.57       53.48      4.90 o 
  -6   5  12        8.49        3.68      1.55 o 
  -5   5  12       86.33       76.36      4.46 o 
  -4   5  12      270.56      248.18      8.22 o 
  -3   5  12      193.06      207.92      8.78 o 
  -2   5  12       33.84       35.36      4.12 o 
  -1   5  12       34.14       33.19      4.06 o 
   0   5  12       12.59       11.71      1.70 o 
   1   5  12       78.70       87.13      7.38 o 
   2   5  12      211.04      179.05     11.78 o 
   3   5  12        0.80        4.82      1.65 o 
 -13   6  12        0.54        0.27      2.75 o 
 -12   6  12        1.18        9.13      3.54 o 
 -11   6  12       39.66       34.17      5.12 o 
 -10   6  12        7.11        7.02      2.18 o 
  -9   6  12       33.90       48.31      4.70 o 
  -8   6  12      102.11      101.95     12.28 o 
  -7   6  12       19.79       26.90      5.08 o 
  -6   6  12        3.11        2.41      2.22 o 
  -5   6  12        2.49        5.71      2.03 o 
  -4   6  12        0.62        1.62      1.90 o 
  -3   6  12        2.27        8.43      2.97 o 
  -2   6  12       18.96       25.38      3.53 o 
  -1   6  12       24.45       37.84      5.20 o 
   0   6  12        0.18        5.67      1.89 o 
   1   6  12       47.02       48.20      6.63 o 
   2   6  12        0.50        5.15      4.66 o 
   3   6  12      118.85       84.21     11.14 o 
 -12   7  12       11.77        7.01      4.96 o 
 -11   7  12        7.37        4.86      3.21 o 
 -10   7  12      386.71      364.12     29.34 o 
  -9   7  12       85.53       70.15     10.72 o 
  -8   7  12        0.00        1.72      1.66 o 
  -7   7  12       93.02      101.03     14.46 o 
  -6   7  12       51.52       57.77      8.51 o 
  -5   7  12       69.56       60.47      6.94 o 
  -4   7  12      209.79      217.35      9.76 o 
  -3   7  12        0.15        5.43      2.82 o 
  -2   7  12        4.08       13.55      3.93 o 
  -1   7  12       78.01       66.27      5.91 o 
   0   7  12        4.81        4.75      3.56 o 
   1   7  12        1.48        7.92      2.04 o 
   2   7  12        0.06        5.00      2.22 o 
   3   7  12       44.31       31.21      3.04 o 
 -12   8  12       30.76       21.03      6.44 o 
 -11   8  12      195.25      157.93     35.93 o 
 -10   8  12        0.33        3.93      2.31 o 
  -9   8  12        6.36        6.27      3.74 o 
  -8   8  12       46.43       46.70      7.81 o 
  -7   8  12      214.21      265.10     12.15 o 
  -6   8  12       18.60       23.28      5.51 o 
  -5   8  12        6.70        8.19      3.63 o 
  -4   8  12        0.18        6.42      2.74 o 
  -3   8  12      100.05       86.10      5.88 o 
  -2   8  12       30.98       38.86      5.08 o 
  -1   8  12       42.84       45.85      7.39 o 
   0   8  12       41.76       33.14      4.99 o 
   1   8  12        1.09        5.24      3.94 o 
   2   8  12       53.64       69.48     12.40 o 
 -11   9  12       26.96       21.54      5.17 o 
 -10   9  12        8.52        5.45      2.22 o 
  -9   9  12       66.41       57.36      9.46 o 
  -8   9  12        0.30        2.09      1.69 o 
  -7   9  12       38.22       43.62      8.23 o 
  -6   9  12        3.74        1.99      2.56 o 
  -5   9  12       19.23       15.99      4.27 o 
  -4   9  12      181.29      180.26     12.51 o 
  -3   9  12       42.53       32.65      6.04 o 
  -2   9  12      302.19      291.97     18.54 o 
  -1   9  12      126.76      142.92     11.00 o 
   0   9  12       49.69       45.90      7.68 o 
   1   9  12        7.34       21.82      4.56 o 
 -10  10  12       13.43       15.44      4.12 o 
  -9  10  12       11.75       22.00      6.24 o 
  -8  10  12       91.60       82.56     18.24 o 
  -7  10  12      100.62      116.55     14.79 o 
  -6  10  12      157.54      163.16     27.57 o 
  -5  10  12        2.81        4.73      2.56 o 
  -3  10  12       78.38       80.88      8.54 o 
  -2  10  12        3.06        7.60      3.79 o 
  -1  10  12       84.99      114.31      8.87 o 
   0  10  12        0.35        5.21      3.48 o 
  -8  11  12        0.32        2.76      1.91 o 
  -7  11  12        0.30        3.10      2.50 o 
  -6  11  12       13.39       24.86      8.08 o 
  -5  11  12       49.87       29.53      6.60 o 
  -4  11  12        0.04        3.20      2.59 o 
  -3  11  12        7.69        2.55      2.64 o 
  -2  11  12       45.58       46.96      8.61 o 
  -1  11  12       87.89       98.19     16.09 o 
  -6  12  12       20.16       22.21      3.78 o 
  -5  12  12       11.63       17.95      4.27 o 
  -4  12  12       21.53       21.79      4.30 o 
 -14   1  13       19.73       24.55      4.23 o 
 -13   1  13       40.99       46.48      7.06 o 
 -12   1  13       89.11       83.68      7.94 o 
 -11   1  13        0.21        3.20      1.41 o 
 -10   1  13       56.09       54.67      6.19 o 
  -9   1  13       62.73       71.04      3.75 o 
  -8   1  13        4.95        4.56      2.23 o 
  -7   1  13       13.65       26.97      5.16 o 
  -6   1  13       91.16       87.96      8.06 o 
  -5   1  13      117.79      102.16      7.00 o 
  -4   1  13       24.89       26.47      3.46 o 
  -3   1  13       33.00       46.97      1.63 o 
  -2   1  13      106.50      114.77      7.02 o 
  -1   1  13      142.20      151.34     12.68 o 
   0   1  13        4.02        4.38      2.11 o 
   1   1  13        7.79        8.79      1.41 o 
   2   1  13        0.37        5.64      1.34 o 
   3   1  13       20.49       12.99      4.11 o 
 -14   2  13        5.06        2.48      2.47 o 
 -13   2  13       54.90       60.42     18.10 o 
 -12   2  13       27.67       34.80      5.78 o 
 -11   2  13        5.39       11.19      2.26 o 
 -10   2  13       28.58       28.69      3.81 o 
  -9   2  13        7.09        2.25      1.29 o 
  -8   2  13        1.78        4.56      2.40 o 
  -7   2  13       18.00       24.72      3.24 o 
  -6   2  13       77.93       94.85      9.29 o 
  -5   2  13      217.39      223.34     15.75 o 
  -4   2  13      528.34      592.54     15.04 o 
  -3   2  13       16.37       20.94      3.16 o 
  -2   2  13       71.62       77.37      3.35 o 
  -1   2  13       34.26       33.44      2.54 o 
   0   2  13        0.11        4.14      1.28 o 
   1   2  13        1.66        6.19      1.33 o 
   2   2  13        6.85        7.51      1.93 o 
   3   2  13        7.12        7.52      2.49 o 
 -14   3  13       21.94       31.46      5.33 o 
 -13   3  13       38.39       21.67      4.65 o 
 -12   3  13      270.73      276.34     17.57 o 
 -11   3  13       56.27       66.72      6.20 o 
 -10   3  13       14.00       22.70      3.87 o 
  -9   3  13       23.10       15.19      3.52 o 
  -8   3  13      119.21      122.48     13.65 o 
  -7   3  13       58.83       67.42      4.41 o 
  -6   3  13        5.01        6.72      2.41 o 
  -5   3  13       95.74       90.21      3.89 o 
  -4   3  13       52.49       55.25      5.78 o 
  -3   3  13       21.23       15.65      2.38 o 
  -2   3  13      228.08      233.19     27.54 o 
  -1   3  13        0.08        1.23      1.23 o 
   0   3  13        0.92        4.27      1.48 o 
   1   3  13       17.92       19.99      2.58 o 
   2   3  13        5.46       12.55      3.41 o 
   3   3  13       23.91       17.29      5.91 o 
 -13   4  13       31.57       25.94      7.19 o 
 -12   4  13       35.18       48.35      5.57 o 
 -11   4  13        0.03        2.87      0.85 o 
 -10   4  13        0.97        1.86      1.12 o 
  -9   4  13       46.69       57.82      7.50 o 
  -8   4  13       20.64       22.83      4.07 o 
  -7   4  13       47.63       73.58      7.54 o 
  -6   4  13       45.24       60.45      3.60 o 
  -5   4  13       38.52       38.39     10.11 o 
  -4   4  13       57.71       61.23      4.08 o 
  -3   4  13       58.56       57.78      3.74 o 
  -2   4  13        0.41        3.59      1.63 o 
  -1   4  13       31.00       33.68      3.98 o 
   0   4  13      115.67      113.18      7.89 o 
   1   4  13        0.03        5.91      3.03 o 
   2   4  13      162.96      164.95      9.71 o 
   3   4  13        0.45        2.96      1.71 o 
 -13   5  13       29.71       41.79      8.18 o 
 -12   5  13       76.45       82.76      8.01 o 
 -11   5  13       76.07       63.78      9.00 o 
 -10   5  13      147.49      165.30      6.70 o 
  -9   5  13        0.48        3.52      1.74 o 
  -8   5  13       55.86       71.89      9.31 o 
  -7   5  13       52.31       64.32      6.40 o 
  -6   5  13       56.30       92.94     12.95 o 
  -5   5  13       11.18       19.81      3.17 o 
  -4   5  13       12.45       17.57      3.57 o 
  -3   5  13       39.79       71.96      6.69 o 
  -2   5  13        0.03        1.66      1.13 o 
  -1   5  13      344.70      372.55     11.26 o 
   0   5  13       56.44       59.08     13.06 o 
   1   5  13      163.87      167.50      9.93 o 
   2   5  13       57.31       59.21      9.92 o 
 -12   6  13       47.23       42.48     16.79 o 
 -11   6  13       25.13       13.49      3.78 o 
 -10   6  13       74.87       63.83      8.58 o 
  -9   6  13       66.89       64.01      9.93 o 
  -8   6  13        5.79        5.08      1.75 o 
  -7   6  13        1.95        1.14      0.98 o 
  -6   6  13       17.97       22.01      6.70 o 
  -5   6  13       28.07       25.40      3.92 o 
  -4   6  13      120.28      132.58     11.29 o 
  -3   6  13      115.64      130.34     11.44 o 
  -2   6  13        0.16        3.37      1.43 o 
  -1   6  13      146.44      135.39     12.73 o 
   0   6  13        2.02        2.26      1.38 o 
   1   6  13       16.36       19.60      6.29 o 
   2   6  13       48.91       27.26      6.20 o 
 -12   7  13       65.11       45.55     18.31 o 
 -11   7  13        0.00        3.29      1.93 o 
 -10   7  13        4.77       10.24      2.91 o 
  -9   7  13      206.51      202.55     11.29 o 
  -8   7  13       45.27       51.30      6.95 o 
  -7   7  13       80.05       68.58     13.12 o 
  -6   7  13      119.17      116.12     12.69 o 
  -5   7  13       95.02       87.27      5.14 o 
  -4   7  13        5.39        8.58      2.37 o 
  -3   7  13       29.39       27.78      4.11 o 
  -2   7  13        9.64       10.01      3.44 o 
  -1   7  13       18.62       26.09      3.86 o 
   0   7  13        0.12        4.29      2.94 o 
   1   7  13       38.78       68.22      8.79 o 
 -11   8  13       22.77       35.06      7.57 o 
 -10   8  13       81.63       62.82     17.56 o 
  -9   8  13      142.18      173.04     20.14 o 
  -8   8  13      215.59      212.86     13.46 o 
  -7   8  13      131.03      117.94     13.60 o 
  -6   8  13      160.86      147.37     15.04 o 
  -5   8  13       26.65       30.94      5.31 o 
  -4   8  13       42.30       45.29      7.39 o 
  -3   8  13       47.96       41.36      6.78 o 
  -2   8  13      267.29      294.96     18.74 o 
  -1   8  13       49.68       53.01      7.78 o 
   0   8  13       19.85       34.67      7.49 o 
   1   8  13       43.29       65.99     11.94 o 
 -10   9  13       28.66       29.66      8.75 o 
  -9   9  13        2.90        3.58      1.62 o 
  -8   9  13        2.92        2.36      1.94 o 
  -7   9  13       25.70       29.58      5.93 o 
  -6   9  13      188.36      202.65     20.68 o 
  -5   9  13        3.21        3.11      2.46 o 
  -4   9  13        2.58        0.86      2.00 o 
  -3   9  13        7.88       13.28      4.02 o 
  -2   9  13       48.20       42.37      6.85 o 
  -1   9  13      100.98       97.91      8.08 o 
   0   9  13        0.24        4.13      2.42 o 
  -9  10  13        2.53        2.55      1.75 o 
  -8  10  13        7.86        5.82      4.46 o 
  -7  10  13        3.54        4.68      2.78 o 
  -6  10  13       24.58       27.08      4.49 o 
  -5  10  13       86.64       69.31     12.47 o 
  -4  10  13       44.03       38.36      7.53 o 
  -3  10  13       12.27        4.87      2.86 o 
  -2  10  13      212.70      223.69     34.04 o 
  -7  11  13       68.41       43.87     11.94 o 
  -6  11  13        0.02        2.54      1.09 o 
  -5  11  13       34.69       43.37      8.14 o 
  -4  11  13        7.63        4.77      3.01 o 
  -9   0  14       46.45       56.74     13.73 o 
  -8   0  14        1.06        3.25      2.34 o 
  -7   0  14        0.00        1.89      2.30 o 
  -6   0  14       48.44       42.28      8.77 o 
  -5   0  14       13.64       21.84      3.62 o 
  -4   0  14       97.97      122.70     11.87 o 
  -3   0  14       38.09       42.82      7.09 o 
  -2   0  14       13.89       15.98      2.84 o 
  -1   0  14       26.83       35.53      3.46 o 
   0   0  14      530.14      590.78     24.68 o 
   1   0  14        4.44        2.67      1.18 o 
   2   0  14      100.18       95.56     11.85 o 
 -12   1  14      165.74      136.61      9.35 o 
 -11   1  14        5.21        3.38      1.25 o 
 -10   1  14       89.31       83.62      7.11 o 
  -9   1  14      348.06      343.32     19.35 o 
  -8   1  14        9.39       16.74      3.17 o 
  -7   1  14        0.27        2.24      2.07 o 
  -6   1  14       23.79       21.77      3.37 o 
  -5   1  14      424.14      479.39     23.99 o 
  -4   1  14       15.27       14.97      1.87 o 
  -3   1  14        5.49        5.45      1.46 o 
  -2   1  14        5.26        6.25      1.43 o 
  -1   1  14       20.12       12.16      2.74 o 
   0   1  14       20.46       26.87      4.49 o 
   1   1  14       70.44       50.11      6.72 o 
   2   1  14       81.40       93.13     14.93 o 
 -13   2  14        7.46        6.28      3.24 o 
 -12   2  14       25.09       19.85      4.45 o 
 -11   2  14       72.29       65.87      9.09 o 
 -10   2  14      100.06       86.51      5.22 o 
  -9   2  14       18.59       16.85      4.33 o 
  -8   2  14        8.14        4.04      2.05 o 
  -7   2  14       64.57       61.60      8.72 o 
  -6   2  14       92.99      105.23      6.33 o 
  -5   2  14       71.68       76.39      5.83 o 
  -4   2  14       24.22       28.41      3.45 o 
  -3   2  14      322.16      295.24      8.63 o 
  -2   2  14        9.07       19.87      6.74 o 
  -1   2  14        0.16        2.37      2.11 o 
   0   2  14      106.11      102.26      8.83 o 
   1   2  14      117.14      147.39      9.91 o 
   2   2  14       51.47       49.05     11.79 o 
 -13   3  14        3.29        5.09      3.25 o 
 -12   3  14        7.22        8.64      3.77 o 
 -11   3  14       31.73       18.98      5.72 o 
 -10   3  14      125.22      122.30      5.41 o 
  -9   3  14       94.74       87.26     10.92 o 
  -8   3  14       63.34       60.87     12.74 o 
  -7   3  14      274.78      301.48     12.74 o 
  -6   3  14       25.37       33.03      3.71 o 
  -5   3  14       98.15       93.85      8.27 o 
  -4   3  14       16.16       17.32      2.15 o 
  -3   3  14       32.92       42.20      4.04 o 
  -2   3  14        8.44        6.36      2.13 o 
  -1   3  14       59.33       48.71      6.31 o 
   0   3  14        5.76        4.82      1.86 o 
   1   3  14       35.46       23.71      3.82 o 
   2   3  14        0.11        3.42      1.87 o 
 -13   4  14       47.79       36.82      5.06 o 
 -12   4  14        1.03        4.23      2.53 o 
 -11   4  14       11.11        7.17      1.74 o 
 -10   4  14        3.09        5.42      4.24 o 
  -9   4  14       44.13       43.06      5.02 o 
  -8   4  14        7.06        7.85      2.32 o 
  -7   4  14       18.96       21.38      3.27 o 
  -6   4  14        3.33        2.39      1.33 o 
  -5   4  14      221.87      222.16     18.68 o 
  -4   4  14      297.66      284.76     29.18 o 
  -3   4  14       14.67       11.48      2.64 o 
  -2   4  14       10.52       18.26      7.79 o 
  -1   4  14        1.56        3.81      2.31 o 
   0   4  14       14.13        7.94      2.32 o 
   1   4  14       48.86       49.65     11.81 o 
 -12   5  14        0.04        6.17      3.33 o 
 -11   5  14        2.96        3.47      1.96 o 
 -10   5  14       35.90       34.01      4.19 o 
  -9   5  14      105.86      111.59     15.97 o 
  -8   5  14        1.16        4.90      1.93 o 
  -7   5  14      142.60      141.11      9.08 o 
  -6   5  14       73.82       78.89      8.72 o 
  -5   5  14        0.93        3.76      2.28 o 
  -4   5  14      117.23      122.04      6.34 o 
  -3   5  14        6.05        9.31      5.08 o 
  -2   5  14      158.56      177.36     14.67 o 
  -1   5  14       17.84       16.64      3.25 o 
   0   5  14        0.32        1.75      1.50 o 
   1   5  14       62.33       68.81     10.90 o 
 -12   6  14       19.35       14.69      6.16 o 
 -11   6  14        3.71        3.78      1.59 o 
 -10   6  14       26.32       18.54      4.68 o 
  -9   6  14        2.25        3.88      1.47 o 
  -8   6  14       20.22       18.85      4.69 o 
  -7   6  14       41.77       25.39      7.64 o 
  -6   6  14       95.64       79.34     13.14 o 
  -5   6  14       30.05       34.67      4.17 o 
  -4   6  14        0.00        3.76      2.51 o 
  -3   6  14       10.11       13.25      2.35 o 
  -2   6  14       14.66       13.86      4.51 o 
  -1   6  14        8.31        5.95      4.23 o 
   0   6  14        0.74        3.19      1.67 o 
 -11   7  14        5.03        5.66      4.01 o 
 -10   7  14       67.55       60.94     10.07 o 
  -9   7  14        6.96       10.40      2.73 o 
  -8   7  14       44.27       28.62      4.44 o 
  -7   7  14      221.35      307.79     18.67 o 
  -6   7  14        0.36        2.96      1.84 o 
  -5   7  14        0.14        5.63      2.17 o 
  -4   7  14      123.61      134.09     10.00 o 
  -3   7  14        5.10        5.74      3.00 o 
  -2   7  14       41.74       44.16      6.85 o 
  -1   7  14       83.71       77.09     13.56 o 
   0   7  14       26.66       28.77      5.03 o 
 -10   8  14       83.59       66.66      9.63 o 
  -9   8  14       97.90       84.67     14.37 o 
  -8   8  14       82.71       72.24     15.97 o 
  -7   8  14       31.10       21.65      5.18 o 
  -6   8  14       24.69       19.39      6.10 o 
  -5   8  14       23.54       21.49      4.56 o 
  -4   8  14        1.07        1.31      2.27 o 
  -3   8  14        0.02        8.10      3.55 o 
  -2   8  14        0.48        8.69      4.48 o 
  -1   8  14        6.96        4.70      2.44 o 
  -9   9  14        0.34        2.90      1.38 o 
  -8   9  14       65.55       46.67     13.98 o 
  -7   9  14       75.61       74.37     20.60 o 
  -6   9  14       22.75       15.24      5.24 o 
  -5   9  14        0.97       12.03      4.27 o 
  -4   9  14        0.03        3.30      2.47 o 
  -3   9  14       23.07       26.29      4.24 o 
  -2   9  14       33.24       26.21      4.30 o 
  -7  10  14        0.40       14.53      3.81 o 
  -6  10  14        6.93        4.87      2.33 o 
  -5  10  14        0.30        0.82      2.24 o 
  -4  10  14       51.22       34.99      4.19 o 
 -10   1  15       70.07       46.18     15.36 o 
  -9   1  15       26.24       19.13      4.00 o 
  -8   1  15        5.60        3.89      2.26 o 
  -7   1  15        1.21        3.41      1.43 o 
  -6   1  15       65.48       49.86      9.57 o 
  -5   1  15       23.48       18.96      3.10 o 
  -4   1  15      168.11      169.89     20.24 o 
  -3   1  15       38.34       31.64      5.88 o 
  -2   1  15       16.42       13.21      2.60 o 
  -1   1  15       95.71       92.29     15.53 o 
   0   1  15       29.10       36.20      6.83 o 
   1   1  15       41.01       26.79      5.62 o 
 -11   2  15        7.07       12.48      3.75 o 
 -10   2  15        3.82        8.76      2.87 o 
  -9   2  15        6.01        5.44      3.73 o 
  -8   2  15      139.77      178.13     12.79 o 
  -7   2  15       11.42       17.28      2.99 o 
  -6   2  15      111.42       96.84     13.48 o 
  -5   2  15      155.31      159.94      9.43 o 
  -4   2  15      113.53      109.10      7.22 o 
  -3   2  15       38.95       46.44      4.80 o 
  -2   2  15        0.42        2.91      1.98 o 
  -1   2  15        0.03        3.44      1.43 o 
   0   2  15        7.98        4.62      3.55 o 
   1   2  15       51.38       33.03     10.73 o 
 -11   3  15       65.37       64.31      8.41 o 
 -10   3  15        7.31       10.13      6.51 o 
  -9   3  15        7.06        5.15      1.93 o 
  -8   3  15       32.01       31.85     12.58 o 
  -7   3  15        2.35        5.27      1.22 o 
  -6   3  15        0.27        1.45      0.85 o 
  -5   3  15      158.81      132.80     13.17 o 
  -4   3  15      209.99      238.40      8.08 o 
  -3   3  15        1.11        5.52      2.01 o 
  -2   3  15       45.72       60.02      4.05 o 
  -1   3  15        0.51        5.08      2.37 o 
   0   3  15       79.84      101.90     17.71 o 
 -12   4  15       49.15       44.32      8.04 o 
 -11   4  15       23.02       15.38      4.31 o 
 -10   4  15      136.97      121.74      8.25 o 
  -9   4  15       12.88       13.51      3.01 o 
  -8   4  15       51.81       42.62     12.40 o 
  -7   4  15       47.74       37.41      7.52 o 
  -6   4  15        0.44        1.35      1.47 o 
  -5   4  15        0.06        3.47      2.22 o 
  -4   4  15      102.52      111.24     13.91 o 
  -3   4  15       15.51       15.84      2.78 o 
  -2   4  15        0.08        4.58      2.01 o 
  -1   4  15       51.45       65.02     10.14 o 
   0   4  15        0.15        2.83      1.49 o 
 -12   5  15       46.20       47.35     18.22 o 
 -11   5  15       93.91       84.03      4.76 o 
 -10   5  15        0.39        1.45      1.39 o 
  -9   5  15       11.44       15.53      4.30 o 
  -8   5  15       35.77       32.98      4.48 o 
  -7   5  15        0.86        2.78      1.20 o 
  -6   5  15       40.48       39.39      7.14 o 
  -5   5  15       87.83      102.14      8.69 o 
  -4   5  15        8.81        9.70      2.28 o 
  -3   5  15        6.36        4.76      2.06 o 
  -2   5  15        4.46        8.70      2.55 o 
  -1   5  15        2.72        5.45      2.13 o 
 -11   6  15       11.46       12.28      3.67 o 
 -10   6  15       24.31       13.30      4.02 o 
  -9   6  15       26.88       20.25      7.93 o 
  -8   6  15       84.26       86.36     10.94 o 
  -7   6  15       91.28       66.16     10.62 o 
  -6   6  15        3.00        8.88      3.38 o 
  -5   6  15       44.09       32.87      3.29 o 
  -4   6  15       14.38       17.33      4.62 o 
  -3   6  15        1.65        2.73      3.52 o 
  -2   6  15       82.86       71.64     15.19 o 
  -1   6  15       14.16       11.16      4.12 o 
 -10   7  15        9.41        3.00      2.19 o 
  -9   7  15       52.70       46.98     11.20 o 
  -8   7  15       32.20       28.70      7.55 o 
  -7   7  15       26.19       33.15      7.06 o 
  -6   7  15       25.72       19.66      6.84 o 
  -5   7  15      131.36      179.56     14.31 o 
  -4   7  15        0.94        8.03      3.80 o 
  -3   7  15        4.61        3.52      2.20 o 
  -2   7  15        0.48        7.80      3.49 o 
  -9   8  15       11.04       10.56      2.47 o 
  -8   8  15       45.66       21.26      5.50 o 
  -7   8  15        2.85        1.01      1.59 o 
  -6   8  15        5.17        7.33      4.11 o 
  -5   8  15        0.16        5.50      2.69 o 
  -4   8  15        3.89       16.07      3.96 o 
  -3   8  15      142.93      140.75     21.90 o 
  -7   9  15      158.24      143.56     26.89 o 
  -6   9  15       38.12       23.39      6.66 o 
 -10   0  16        6.04       12.88      4.35 o 
  -9   0  16       64.26       71.73     16.78 o 
  -8   0  16       52.66       52.91     14.39 o 
  -7   0  16        4.94       10.98      3.90 o 
  -6   0  16        7.13        6.95      3.92 o 
  -5   0  16      384.08      343.46     23.54 o 
  -4   0  16      414.46      286.60     33.25 o 
  -3   0  16        0.02        4.45      2.42 o 
  -2   0  16        1.73        5.70      3.22 o 
  -1   0  16        0.89        5.70      2.31 o 
 -10   1  16       58.02       52.27     11.94 o 
  -9   1  16       54.66       62.93      9.38 o 
  -8   1  16        2.43        2.60      2.29 o 
  -7   1  16        5.52        5.72      1.62 o 
  -6   1  16      197.43      164.29     20.55 o 
  -5   1  16      383.72      384.26     21.44 o 
  -4   1  16        0.07        2.30      3.03 o 
  -3   1  16        3.41        5.25      1.65 o 
  -2   1  16        0.05        3.96      1.96 o 
  -1   1  16       14.15       12.71      4.62 o 
 -11   2  16        0.15        2.78      1.65 o 
 -10   2  16       72.14       35.82     13.54 o 
  -9   2  16        1.91        0.15      2.33 o 
  -8   2  16        0.53        2.25      1.47 o 
  -7   2  16       72.40       51.07     10.54 o 
  -6   2  16        9.88       15.88      2.94 o 
  -5   2  16      278.58      224.49     13.67 o 
  -4   2  16        7.26        4.29      2.41 o 
  -3   2  16       22.11       22.00      3.98 o 
  -2   2  16        3.14        2.94      2.24 o 
  -1   2  16       21.57       16.29      3.33 o 
 -11   3  16        0.77        1.79      2.11 o 
 -10   3  16       66.09       61.16     22.28 o 
  -9   3  16        0.69        5.48      1.76 o 
  -8   3  16        0.02        4.65      2.04 o 
  -7   3  16       11.22       12.03      3.34 o 
  -6   3  16       80.01       77.19     11.17 o 
  -5   3  16        1.03        1.43      1.90 o 
  -4   3  16        0.26        3.65      3.00 o 
  -3   3  16        0.31        3.15      1.63 o 
  -2   3  16        8.53        3.28      2.95 o 
  -1   3  16        0.24        2.56      2.83 o 
 -11   4  16       12.18       10.64      3.44 o 
 -10   4  16        2.25        6.52      4.42 o 
  -9   4  16       57.44       55.27     13.12 o 
  -8   4  16       67.05       67.45     11.22 o 
  -7   4  16        0.82        6.75      2.50 o 
  -6   4  16       54.74       55.14      6.94 o 
  -5   4  16       11.11        4.78      2.16 o 
  -4   4  16        0.03        3.15      2.10 o 
  -3   4  16       62.33       62.92     17.48 o 
  -2   4  16        6.58        7.08      2.84 o 
 -11   5  16       80.29       74.01     14.22 o 
 -10   5  16       62.91       41.37     16.25 o 
  -9   5  16        1.44       -0.49      2.36 o 
  -8   5  16       12.64        4.38      3.13 o 
  -7   5  16       11.72       10.37      2.59 o 
  -6   5  16       39.01       28.57      5.22 o 
  -5   5  16        7.56        6.57      1.57 o 
  -4   5  16        5.71        5.79      2.26 o 
  -3   5  16        4.20        2.69      2.44 o 
  -2   5  16        2.87        4.39      3.16 o 
 -10   6  16        0.19        1.32      1.57 o 
  -9   6  16        1.44        1.49      1.26 o 
  -8   6  16       59.99       49.06     11.86 o 
  -7   6  16        0.03        0.23      1.89 o 
  -6   6  16        0.01        3.32      1.88 o 
  -5   6  16        0.71        1.43      1.82 o 
  -4   6  16        0.00        3.02      2.35 o 
  -3   6  16       15.74       14.17      2.32 o 
  -9   7  16       53.79       25.78      7.10 o 
  -8   7  16       35.27       19.43      4.68 o 
  -7   7  16       58.86       44.21      8.07 o 
  -6   7  16        2.64        6.61      2.06 o 
  -5   7  16       10.62       18.41      3.47 o 
 -11   1  17        0.03        2.05      2.24 o 
 -10   1  17       10.30        7.72      3.41 o 
  -9   1  17       18.81       14.26      3.58 o 
  -8   1  17       37.48       30.02      5.37 o 
  -7   1  17        3.43        5.06      2.63 o 
  -6   1  17       17.11       10.34      3.04 o 
  -5   1  17        8.02        6.46      2.25 o 
  -4   1  17        9.30        8.13      3.67 o 
  -3   1  17       50.82       44.02      9.48 o 
 -11   2  17        0.03        1.01      2.33 o 
 -10   2  17        0.91        2.47      2.07 o 
  -9   2  17       12.95        9.75      4.96 o 
  -8   2  17       30.27       21.03      5.11 o 
  -7   2  17      150.69      163.47     24.82 o 
  -6   2  17        1.29        1.33      1.68 o 
  -5   2  17       43.35       37.49      7.09 o 
  -4   2  17        0.74        3.18      2.29 o 
  -3   2  17        9.76        9.29      3.02 o 
 -10   3  17       29.51       12.18      7.05 o 
  -9   3  17       12.89       18.01      6.03 o 
  -8   3  17       38.17       29.32      5.71 o 
  -7   3  17       48.61       45.33     12.27 o 
  -6   3  17      126.34      129.17     11.73 o 
  -5   3  17       22.36       23.24      7.02 o 
  -4   3  17       19.80        8.02      3.01 o 
 -10   4  17        1.34        4.81      1.70 o 
  -9   4  17        5.95        4.34      2.12 o 
  -8   4  17       22.18       15.67      6.79 o 
  -7   4  17        0.01        3.01      3.35 o 
  -6   4  17        6.32        2.44      1.53 o 
  -5   4  17      111.10      114.10     17.29 o 
  -4   4  17        3.80       11.40      2.92 o 
  -9   5  17       45.28       39.72     10.99 o 
  -8   5  17        3.70        8.49      2.37 o 
  -7   5  17        2.01        4.64      2.01 o 
  -6   5  17        0.15        3.60      2.79 o 
  -5   5  17        0.00        2.29      1.98 o 
  -9   0  18        8.02        6.01      3.08 o 
  -8   0  18       10.22        9.98      3.28 o 
  -7   0  18        8.95        7.18      3.33 o 
  -6   0  18      113.79      143.79     22.60 o 
  -9   1  18        0.51        1.42      2.21 o 
  -8   1  18       10.87        9.06      3.14 o 
  -7   1  18        0.28        5.56      2.43 o 
  -6   1  18       52.28       37.04      9.03 o 
  -8   2  18       67.77       54.67     13.47 o 
  -7   2  18        6.90        6.48      2.60 o 
                                                 
